# Supplementary material for: AI-Powered Discovery of Rosmarinic Acid as a Novel Ferroptosis Inhibitor for Ulcerative Colitis via Targeting the ALOX15–VDAC1 Axis
Source: Research (Wash D C). 2026 Jul 8;9:1352. doi: 10.34133/research.1352 (PMC13342251; doi:10.34133/research.1352)
Supplement: Supplementary 1 — Tables S1 to S8 [file research.1352.f1.zip]

Archive with 3 entries (3 files):
- Supplementary Information(1).docx
- TableS1.xlsx
- TableS2.xlsx
