# Supplementary material for: AI-Powered Discovery of Rosmarinic Acid as a Novel Ferroptosis Inhibitor for Ulcerative Colitis via Targeting the ALOX15–VDAC1 Axis
Source: Research (Wash D C). 2026 Jul 8;9:1352. doi: 10.34133/research.1352 (PMC13342251; doi:10.34133/research.1352)
Supplement: Supplementary 1 — Tables S1 to S8 [file research.1352.f1.zip › TableS1.xlsx]

## Sheet: Supplementary material
Name	Smiles	score_active	pred_active
Elesclomol (STA-4783)	CN(NC(=O)CC(=O)NN(C)C(=S)C1=CC=CC=C1)C(=S)C2=CC=CC=C2	0.434978	0
Melatonin (NSC 113928)	COC1=CC2=C([NH]C=C2CCNC(C)=O)C=C1	0.38514	0
Artemisinin	CC1CCC2C(C)C(=O)OC3OC4(C)CCC1C23OO4	0.328721	0
Celastrol (NSC 70931)	CC1=C(O)C(=O)C=C2C1=CC=C3C2(C)CCC4(C)C5CC(C)(CCC5(C)CCC34C)C(O)=O	0.425797	0
Costunolide	CC/1=C\CC\C(=C\C2OC(=O)C(=C)C2CC1)C	0.314537	0
Edaravone	CC1=NN(C(=O)C1)C2=CC=CC=C2	0.457877	0
Genistein (NPI 031L)	OC1=CC=C(C=C1)C2=COC3=C(C(=CC(=C3)O)O)C2=O	0.229195	0
Glimepiride	CCC1=C(C)CN(C(=O)NCCC2=CC=C(C=C2)[S](=O)(=O)NC(=O)NC3CCC(C)CC3)C1=O	0.663933	1
Lansoprazole	CC1=C(OCC(F)(F)F)C=CN=C1C[S](=O)C2=NC3=CC=CC=C3[NH]2	0.485589	0
Resveratrol (SRT501)	OC1=CC=C(C=C1)\C=C\C2=CC(=CC(=C2)O)O	0.477928	0
Stavudine (d4T)	CC1=CN(C2OC(CO)C=C2)C(=O)NC1=O	0.402574	0
Zonisamide	N[S](=O)(=O)CC1=NOC2=CC=CC=C12	0.580684	0
Doxercalciferol	CC(C)C(C)/C=C/C(C)C1CCC2C(/CCCC12C)=C/C=C/3CC(O)CC(O)C3=C	0.469672	0
Febuxostat	CC(C)COC1=C(C=C(C=C1)C2=NC(=C(S2)C(O)=O)C)C#N	0.230528	0
Sulfasalazine (NSC 667219)	OC(=O)C1=C(O)C=CC(=C1)N=NC2=CC=C(C=C2)[S](=O)(=O)NC3=CC=CC=N3	0.536589	0
Allopurinol	O=C1N=CN=C2NNC=C12	0.58855	0
Allopurinol Sodium	[Na+].O=C1NC=NC2=C1C=N[NH]2	0.619534	1
Chloramphenicol	OCC(NC(=O)C(Cl)Cl)C(O)C1=CC=C(C=C1)[N+]([O-])=O	0.415796	0
Hydrocortisone (NSC 10483)	CC12CCC(=O)C=C1CCC3C4CCC(O)(C(=O)CO)C4(C)CC(O)C23	0.434288	0
Nisoldipine	COC(=O)C1=C(C)NC(=C(C1C2=CC=CC=C2[N+]([O-])=O)C(=O)OCC(C)C)C	0.324816	0
Oxytetracycline (Terramycin)	CN(C)C1C2C(O)C3C(=C(O)C4=C(C=CC=C4O)C3(C)O)C(=O)C2(O)C(=O)C(=C1O)C(N)=O	0.425802	0
AICAR (Acadesine)	NC(=O)C1=C(N)[N](C=N1)C2OC(CO)C(O)C2O	0.373153	0
Oxfendazole	COC(=O)NC1=NC2=C([NH]1)C=C(C=C2)[S](=O)C3=CC=CC=C3	0.45189	0
Curcumin	COC1=CC(=CC=C1O)/C=C/C(O)=C/C(=O)/C=C/C2=CC(=C(O)C=C2)OC	0.665021	1
Daidzein	OC1=CC=C(C=C1)C2=COC3=CC(=CC=C3C2=O)O	0.153444	0
Potassium Iodide	[K+].[I-]	0.301363	0
Amlodipine	CCOC(=O)C1=C(COCCN)NC(=C(C1C2=C(Cl)C=CC=C2)C(=O)OC)C	0.415681	0
Metronidazole	CC1=NC=C([N]1CCO)[N+]([O-])=O	0.420257	0
Fluvastatin (XU-62-320) Sodium	[Na+].CC(C)[N]1C2=C(C=CC=C2)C(=C1\C=C\C(O)CC(O)CC([O-])=O)C3=CC=C(F)C=C3	0.351073	0
Methoxsalen	COC1=C2OC=CC2=CC3=C1OC(=O)C=C3	0.208078	0
Propylthiouracil	CCCC1=CC(=O)NC(=S)N1	0.360717	0
Capsaicin(Vanilloid)	COC1=C(O)C=CC(=C1)CNC(=O)CCCC\C=C\C(C)C	0.429224	0
Pramipexole 2HCl Monohydrate	O.Cl.Cl.CCCNC1CCC2=C(C1)SC(=N2)N	0.303171	0
Tiopronin	CC(S)C(=O)NCC(O)=O	0.295669	0
Atorvastatin Calcium	[Ca++].CC(C)C1=C(C(=O)NC2=CC=CC=C2)C(=C([N]1CCC(O)CC(O)CC([O-])=O)C3=CC=C(F)C=C3)C4=CC=CC=C4.CC(C)C5=C(C(=O)NC6=CC=CC=C6)C(=C([N]5CCC(O)CC(O)CC([O-])=O)C7=CC=C(F)C=C7)C8=CC=CC=C8	0.329055	0
Roflumilast (B9302-107)	FC(F)OC1=CC=C(C=C1OCC2CC2)C(=O)NC3=C(Cl)C=NC=C3Cl	0.39618	0
(-)-Epigallocatechin Gallate	OC1=CC2=C(CC(OC(=O)C3=CC(=C(O)C(=C3)O)O)C(O2)C4=CC(=C(O)C(=C4)O)O)C(=C1)O	0.449229	0
(+)-Usniacin	CC(=O)C1=C(O)C(=C(O)C2=C1OC3=CC(=O)C(=C(O)C23C)C(C)=O)C	0.407663	0
Andrographolide	CC1(CO)C(O)CCC2(C)C(C\C=C\3C(O)COC3=O)C(=C)CCC12	0.399001	0
Apigenin (LY 080400)	OC1=CC=C(C=C1)C2=CC(=O)C3=C(O2)C=C(O)C=C3O	0.335413	0
Asiatic Acid	CC1CCC2(CCC3(C)C(=CCC4C5(C)CC(O)C(O)C(C)(CO)C5CCC34C)C2C1C)C(O)=O	0.461872	0
Baicalein	OC1=C(O)C(=C2C(=O)C=C(OC2=C1)C3=CC=CC=C3)O	0.238058	0
Baicalin (NSC-661431)	OC1C(O)C(OC(C1O)C(O)=O)OC2=C(O)C(=C3C(=O)C=C(OC3=C2)C4=CC=CC=C4)O	0.30292	0
Bergenin	COC1=C(O)C2=C(C=C1O)C(=O)OC3C(O)C(O)C(CO)OC23	0.405468	0
Caffeic Acid	OC(=O)/C=C/C1=CC=C(O)C(=C1)O	0.645113	1
Chlorogenic Acid	OC1CC(O)(CC(OC(=O)\C=C\C2=CC(=C(O)C=C2)O)C1O)C(O)=O	0.611839	1
Chrysin	OC1=CC2=C(C(=C1)O)C(=O)C=C(O2)C3=CC=CC=C3	0.252943	0
Daidzin	OCC1OC(OC2=CC3=C(C=C2)C(=O)C(=CO3)C4=CC=C(O)C=C4)C(O)C(O)C1O	0.312422	0
DL-Carnitine HCl	[Cl-].C[N+](C)(C)CC(O)CC(O)=O	0.331049	0
Fisetin	OC1=CC2=C(C=C1)C(=O)C(=C(O2)C3=CC(=C(O)C=C3)O)O	0.586627	0
Formononetin	COC1=CC=C(C=C1)C2=COC3=C(C=CC(=C3)O)C2=O	0.135194	0
Ferulic Acid	COC1=CC(=CC=C1O)\C=C\C(O)=O	0.646344	1
Genistin (Genistoside)	OCC1OC(OC2=CC3=C(C(=C2)O)C(=O)C(=CO3)C4=CC=C(O)C=C4)C(O)C(O)C1O	0.359526	0
Glycyrrhizin (NSC 167409)	CC1(C)C(CCC2(C)C1CCC3(C)C2C(=O)C=C4C5CC(C)(CCC5(C)CCC34C)C(O)=O)OC6OC(C(O)C(O)C6OC7OC(C(O)C(O)C7O)C(O)=O)C(O)=O	0.456368	0
Gossypol Acetate	CC(C)C1=C2C=C(C)C(=C(O)C2=C(C=O)C(=C1O)O)C3=C(O)C4=C(C=C3C)C(=C(O)C(=C4C=O)O)C(C)C.CC(O)=O	0.382117	0
Hesperetin	COC1=CC=C(C=C1O)C2CC(=O)C3=C(O)C=C(O)C=C3O2	0.410404	0
Hesperidin	COC1=CC=C(C=C1O)C2CC(=O)C3=C(O)C=C(OC4OC(COC5OC(C)C(O)C(O)C5O)C(O)C(O)C4O)C=C3O2	0.430467	0
Honokiol (NSC 293100)	OC1=C(CC=C)C=C(C=C1)C2=CC(=CC=C2O)CC=C	0.414568	0
Icariin	COC1=CC=C(C=C1)C2=C(OC3OC(C)C(O)C(O)C3O)C(=O)C4=C(O2)C(=C(OC5OC(CO)C(O)C(O)C5O)C=C4O)CC=C(C)C	0.404184	0
Indole-3-carbinol	OCC1=C[NH]C2=C1C=CC=C2	0.397595	0
Kaempferol (NSC 407289)	OC1=CC=C(C=C1)C2=C(O)C(=O)C3=C(O)C=C(O)C=C3O2	0.526176	0
Lappaconitine	CCN1CC2(CCC(OC)C34C2CC(C13)C5(O)CC(OC)C6CC4C5(O)C6OC)OC(=O)C7=CC=CC=C7NC(C)=O	0.414401	0
Luteolin	OC1=CC(=C2C(=O)C=C(OC2=C1)C3=CC=C(O)C(=C3)O)O	0.610587	1
Magnolol	OC1=C(C=C(CC=C)C=C1)C2=CC(=CC=C2O)CC=C	0.418645	0
Methyl-Hesperidin	COC1=CC=C(C=C1O)C2CC(=O)C3=C(OC)C=C(OC4OC(COC5OC(C)C(O)C(O)C5O)C(O)C(O)C4O)C=C3O2	0.428166	0
Morin Hydrate	O.OC1=CC=C(C(=C1)O)C2=C(O)C(=O)C3=C(O)C=C(O)C=C3O2	0.429396	0
Myricetin	OC1=CC(=C2C(=O)C(=C(OC2=C1)C3=CC(=C(O)C(=C3)O)O)O)O	0.529459	0
Myricitrin	CC1OC(OC2=C(OC3=CC(=CC(=C3C2=O)O)O)C4=CC(=C(O)C(=C4)O)O)C(O)C(O)C1O	0.445109	0
Naringin	CC1OC(OC2C(O)C(O)C(CO)OC2OC3=CC(=C4C(=O)CC(OC4=C3)C5=CC=C(O)C=C5)O)C(O)C(O)C1O	0.452129	0
Neohesperidin Dihydrochalcone (Nhdc)	COC1=C(O)C=C(CCC(=O)C2=C(O)C=C(OC3OC(CO)C(O)C(O)C3OC4OC(C)C(O)C(O)C4O)C=C2O)C=C1	0.430547	0
Neohesperidin	COC1=CC(=CC(=C1)C2CC(=O)C3=C(O)C=C(OC4OC(CO)C(O)C(O)C4OC5OC(C)C(O)C(O)C5O)C=C3O2)O	0.441537	0
Nobiletin (NSC 76751)	COC1=C(OC)C=C(C=C1)C2=CC(=O)C3=C(OC)C(=C(OC)C(=C3O2)OC)OC	0.21012	0
Paeonol	COC1=CC(=C(C=C1)C(C)=O)O	0.299703	0
(-)-Parthenolide	CC/1=C\CCC2(C)OC2C3OC(=O)C(=C)C3CC1	0.361242	0
Phloretin (RJC 02792)	OC1=CC=C(CCC(=O)C2=C(O)C=C(O)C=C2O)C=C1	0.379969	0
Phlorizin	OCC1OC(OC2=C(C(=O)CCC3=CC=C(O)C=C3)C(=CC(=C2)O)O)C(O)C(O)C1O	0.441032	0
Puerarin	OCC1OC(OC2=C(O)C=CC3=C2OC=C(C3=O)C4=CC=C(O)C=C4)C(O)C(O)C1O	0.362354	0
Quercetin Dihydrate	O.O.OC1=CC(=C2C(=O)C(=C(OC2=C1)C3=CC=C(O)C(=C3)O)O)O	0.662789	1
Rotenone (Barbasco)	COC1=CC2=C(C=C1OC)C3C(CO2)OC4=C(C=CC5=C4CC(O5)C(C)=C)C3=O	0.414248	0
Rutin	CC1OC(OCC2OC(OC3=C(OC4=C(C(=CC(=C4)O)O)C3=O)C5=CC(=C(O)C=C5)O)C(O)C(O)C2O)C(O)C(O)C1O	0.534697	0
Sclareol	CC1(C)CCCC2(C)C1CCC(C)(O)C2CCC(C)(O)C=C	0.443739	0
Silibinin (NSC 651520)	COC1=CC(=CC=C1O)C2OC3=CC(=CC=C3OC2CO)C4OC5=CC(=CC(=C5C(=O)C4O)O)O	0.462617	0
Silymarin	COC1=CC(=CC=C1O)C2OC3=CC=C(C=C3OC2CO)C4OC5=C(C(=CC(=C5)O)O)C(=O)C4O	0.462617	0
Sinomenine	COC1=CC2C3CC4=C(C(=C(OC)C=C4)O)C2(CCN3C)CC1=O	0.427973	0
Tangeretin	COC1=CC=C(C=C1)C2=CC(=O)C3=C(OC)C(=C(OC)C(=C3O2)OC)OC	0.187976	0
Tanshinone IIA	CC1=COC2=C1C(=O)C(=O)C3=C2C=CC4=C3CCCC4(C)C	0.272139	0
Troxerutin	CC1OC(OCC2OC(OC3=C(OC4=CC(=CC(=C4C3=O)O)OCCO)C5=CC(=C(OCCO)C=C5)OCCO)C(O)C(O)C2O)C(O)C(O)C1O	0.39694	0
Vanillylacetone	COC1=CC(=CC=C1O)CCC(C)=O	0.380486	0
Biochanin A	COC1=CC=C(C=C1)C2=COC3=CC(=CC(=C3C2=O)O)O	0.21983	0
Diosmetin	COC1=CC=C(C=C1O)C2=CC(=O)C3=C(O)C=C(O)C=C3O2	0.343836	0
Evodiamine	CN1C2N(CCC3=C2[NH]C4=CC=CC=C34)C(=O)C5=C1C=CC=C5	0.442482	0
Hematoxylin	OC1=CC2=C(C=C1O)C3C4=C(OCC3(O)C2)C(=C(O)C=C4)O	0.552018	0
Naringin Dihydrochalcone	CC1OC(OC2C(O)C(O)C(CO)OC2OC3=CC(=C(C(=O)CCC4=CC=C(O)C=C4)C(=C3)O)O)C(O)C(O)C1O	0.428288	0
Polydatin	OCC1OC(OC2=CC(=CC(=C2)\C=C\C3=CC=C(O)C=C3)O)C(O)C(O)C1O	0.482305	0
Quercetin (NSC 9221)	OC1=CC(=C2C(=O)C(=C(OC2=C1)C3=CC=C(O)C(=C3)O)O)O	0.686868	1
Sesamin	C1OC2=C(O1)C=C(C=C2)C3OCC4C3COC4C5=CC6=C(OCO6)C=C5	0.491311	0
Naringenin	OC1=CC=C(C=C1)C2CC(=O)C3=C(O)C=C(O)C=C3O2	0.430257	0
Salidroside	OCC1OC(OCCC2=CC=C(O)C=C2)C(O)C(O)C1O	0.427533	0
Dihydromyricetin	OC1C(OC2=CC(=CC(=C2C1=O)O)O)C3=CC(=C(O)C(=C3)O)O	0.450323	0
Rheic Acid	OC(=O)C1=CC(=C2C(=O)C3=C(C=CC=C3O)C(=O)C2=C1)O	0.303213	0
Sodium Danshensu	[Na+].OC(CC1=CC(=C(O)C=C1)O)C([O-])=O	0.60888	1
Isoliquiritigenin	OC1=CC=C(C=C1)\C=C\C(=O)C2=C(O)C=C(O)C=C2	0.490445	0
Sophocarpine	O=C1C=CCC2C3CCCN4CCCC(CN12)C34	0.351432	0
Geniposide	COC(=O)C1=COC(OC2OC(CO)C(O)C(O)C2O)C3C1CC=C3CO	0.40745	0
Astragaloside A	CC(C)(O)C1CCC(C)(O1)C2C(O)CC3(C)C4CC(OC5OC(CO)C(O)C(O)C5O)C6C(C)(C)C(CCC67CC47CCC23C)OC8OCC(O)C(O)C8O	0.473109	0
Apocynin (NSC 2146)	COC1=C(O)C=CC(=C1)C(C)=O	0.386311	0
Equol	OC1=CC=C(C=C1)C2COC3=CC(=CC=C3C2)O	0.565071	0
Mycophenolic acid	COC1=C(C)C2=C(C(=C1C\C=C(/C)CCC(O)=O)O)C(=O)OC2	0.334917	0
Alizarin	OC1=C(O)C2=C(C=C1)C(=O)C3=CC=CC=C3C2=O	0.394297	0
L-Ascorbyl 6-palmitate	CCCCCCCCCCCCCCCC(=O)OCC(O)C1OC(=O)C(=C1O)O	0.32682	0
Daphnetin	OC1=CC=C2C=CC(=O)OC2=C1O	0.376012	0
Dimethyl Fumarate	COC(=O)\C=C\C(=O)OC	0.285183	0
Idebenone	COC1=C(OC)C(=O)C(=C(C)C1=O)CCCCCCCCCCO	0.300575	0
A-769662	OC1=CC=CC=C1C2=CC=C(C=C2)C3=CSC4=C3C(=C(C#N)C(=O)N4)O	0.304287	0
AMG-458	COC1=CC2=NC=CC(=C2C=C1)OC3=CN=C(NC(=O)C4=C(C)N(CC(C)(C)O)N(C4=O)C5=CC=CC=C5)C=C3	0.471264	0
Tempol	CC1(C)CC(O)CC(C)(C)N1[O]	0.413816	0
TDZD-8	CN1SC(=O)N(CC2=CC=CC=C2)C1=O	0.409302	0
Piceatannol	OC1=CC(=CC(=C1)/C=C/C2=CC=C(O)C(=C2)O)O	0.660597	1
Tazobactam	CC1(C[N]2C=CN=N2)C(N3C(CC3=O)[S]1(=O)=O)C(O)=O	0.553128	0
Pyridoxine HCl	Cl.CC1=C(O)C(=C(CO)C=N1)CO	0.379772	0
Vitamin C	OCC(O)C1OC(=O)C(=C1O)O	0.368732	0
Sodium salicylate	[NaH].OC(=O)C1=CC=CC=C1O	0.338574	0
Schisandrin B (Sch B)	COC1=CC2=C(C(=C1OC)OC)C3=C(CC(C)C(C)C2)C=C4OCOC4=C3OC	0.386328	0
Triptolide (PG490)	CC(C)C12OC1C3OC34C5(C)CCC6=C(COC6=O)C5CC7OC47C2O	0.412127	0
Demethylzeylasteral (T-96)	CC12CCC(C)(CC1C3(C)CCC4(C)C5=CC(=C(O)C(=C5C(=O)C=C4C3(C)CC2)C=O)O)C(O)=O	0.461647	0
Berbamine dihydrochloride	Cl.Cl.COC1=CC2=C3C=C1OC4=C(OC)C(=CC5=C4C(CC6=CC(=C(O)C=C6)OC7=CC=C(CC3N(C)CC2)C=C7)N(C)CC5)OC	0.508863	0
Cordycepin	NC1=NC=NC2=C1N=C[N]2C3OC(CO)CC3O	0.357168	0
Rosmarinic acid	OC(=O)C(CC1=CC=C(O)C(=C1)O)OC(=O)\C=C\C2=CC=C(O)C(=C2)O	0.647892	1
Scoparone	COC1=CC2=C(C=CC(=O)O2)C=C1OC	0.176052	0
Asiaticoside	CC1CCC2(CCC3(C)C(=CCC4C5(C)CC(O)C(O)C(C)(CO)C5CCC34C)C2C1C)C(=O)OC6OC(COC7OC(CO)C(OC8OC(C)C(O)C(O)C8O)C(O)C7O)C(O)C(O)C6O	0.476724	0
(20S)-Protopanaxatriol	CC(C)=CCCC(C)(O)C1CCC2(C)C1C(O)CC3C4(C)CCC(O)C(C)(C)C4C(O)CC23C	0.459886	0
Diammonium Glycyrrhizinate	N.N.CC1(C)C(CCC2(C)C1CCC3(C)C2C(=O)C=C4C5CC(C)(CCC5(C)CCC34C)C(O)=O)OC6OC(C(O)C(O)C6OC7OC(C(O)C(O)C7O)C(O)=O)C(O)=O	0.464962	0
Quinolinic acid	OC(=O)C1=CC=CN=C1C(O)=O	0.272346	0
Sesamol	OC1=CC2=C(OCO2)C=C1	0.368484	0
Syringic acid	COC1=CC(=CC(=C1O)OC)C(O)=O	0.365261	0
Methyl Vanillate	COC(=O)C1=CC(=C(O)C=C1)OC	0.405821	0
Pyrrolidinedithiocarbamate ammonium	N.SC(=S)N1CCCC1	0.331504	0
6-Hydroxyflavone (6-HF)	OC1=CC2=C(OC(=CC2=O)C3=CC=CC=C3)C=C1	0.0817072	0
Tacrine hydrochloride hydrate	NC1=C2C=CC=CC2=NC3=C1CCCC3	0.310904	0
3-Nitropropionic acid	OC(=O)CC[N+]([O-])=O	0.34821	0
Trolox	CC1=C(C)C2=C(CCC(C)(O2)C(O)=O)C(=C1O)C	0.375887	0
Quinestrol	CC12CCC3C(CCC4=C3C=CC(=C4)OC5CCCC5)C1CCC2(O)C#C	0.488963	0
Umbelliferone	OC1=CC2=C(C=C1)C=CC(=O)O2	0.178134	0
Flavanone	O=C1CC(OC2=C1C=CC=C2)C3=CC=CC=C3	0.271072	0
Vitamin E Acetate	CC(C)CCCC(C)CCCC(C)CCCC1(C)CCC2=C(C)C(=C(C)C(=C2O1)C)OC(C)=O	0.312316	0
Sinomenine hydrochloride	Cl.COC1=C(O)C2=C(CC3C4C=C(OC)C(=O)CC24CCN3C)C=C1	0.452492	0
Isoferulic Acid	COC1=C(O)C=C(\C=C\C(O)=O)C=C1	0.562056	0
Picroside II	COC1=CC(=CC=C1O)C(=O)OC2C3C=COC(OC4OC(CO)C(O)C(O)C4O)C3C5(CO)OC25	0.466656	0
Palmatine	COC1=CC2=C(C=C1OC)C3=CC4=C(C=[N+]3CC2)C(=C(OC)C=C4)OC	0.375823	0
Tyrosol	OCCC1=CC=C(O)C=C1	0.350668	0
Ligustrazine hydrochloride	Cl.CC1=NC(=C(C)N=C1C)C	0.313753	0
Sophoricoside	OCC1OC(OC2=CC=C(C=C2)C3=COC4=C(C(=CC(=C4)O)O)C3=O)C(O)C(O)C1O	0.362924	0
Gentiopicroside	OCC1OC(OC2OC=C3C(=O)OCC=C3C2C=C)C(O)C(O)C1O	0.427307	0
Secoisolariciresinol diglucoside	COC1=C(O)C=CC(=C1)CC(COC2OC(CO)C(O)C(O)C2O)C(COC3OC(CO)C(O)C(O)C3O)CC4=CC(=C(O)C=C4)OC	0.530131	0
Neomangiferin	OCC1OC(OC2=CC3=C(OC4=C(C(=C(C5OC(CO)C(O)C(O)C5O)C(=C4)O)O)C3=O)C=C2O)C(O)C(O)C1O	0.390661	0
Echinacoside	CC1OC(OC2C(O)C(OCCC3=CC(=C(O)C=C3)O)OC(COC4OC(CO)C(O)C(O)C4O)C2OC(=O)\C=C\C5=CC=C(O)C(=C5)O)C(O)C(O)C1O	0.590369	0
Obacunone (AI3-37934)	CC1(C)OC(=O)C=CC2(C)C3CCC4(C)C(OC(=O)C5OC45C3(C)C(=O)CC12)C6=COC=C6	0.358759	0
Notoginsenoside R1	CC(C)=CCCC(C)(OC1OC(CO)C(O)C(O)C1O)C2CCC3(C)C2C(O)CC4C5(C)CCC(O)C(C)(C)C5C(CC34C)OC6OC(CO)C(O)C(O)C6OC7OCC(O)C(O)C7O	0.495436	0
Glabridin	CC1(C)OC2=C(C=C1)C3=C(CC(CO3)C4=CC=C(O)C=C4O)C=C2	0.543586	0
Carvacrol	CC(C)C1=CC=C(C)C(=C1)O	0.332533	0
Methyl gallate	COC(=O)C1=CC(=C(O)C(=C1)O)O	0.44097	0
Gentisic acid	OC(=O)C1=C(O)C=CC(=C1)O	0.398441	0
Alpha-Mangostin	COC1=C(O)C=C2OC3=C(C(=C(CC=C(C)C)C(=C3)O)O)C(=O)C2=C1CC=C(C)C	0.290803	0
Mangiferin	OCC1OC(C(O)C(O)C1O)C2=C(O)C=C3OC4=C(C=C(O)C(=C4)O)C(=O)C3=C2O	0.398778	0
Imperatorin	CC(C)=CCOC1=C2OC(=O)C=CC2=CC3=C1OC=C3	0.240301	0
Scutellarin	OC1C(O)C(OC(C1O)C(O)=O)OC2=CC3=C(C(=O)C=C(O3)C4=CC=C(O)C=C4)C(=C2O)O	0.345314	0
Ginsenoside Re	CC1OC(OC2C(O)C(O)C(CO)OC2OC3CC4(C)C(CC(O)C5C(CCC45C)C(C)(CCC=C(C)C)OC6OC(CO)C(O)C(O)C6O)C7(C)CCC(O)C(C)(C)C37)C(O)C(O)C1O	0.471217	0
Bakuchiol	CC(C)=CCCC(C)(C=C)\C=C\C1=CC=C(O)C=C1	0.461757	0
Mogroside V	CC(CCC(OC1OC(COC2OC(CO)C(O)C(O)C2O)C(O)C(O)C1OC3OC(CO)C(O)C(O)C3O)C(C)(C)O)C4CCC5(C)C6CC=C7C(CCC(OC8OC(COC9OC(CO)C(O)C(O)C9O)C(O)C(O)C8O)C7(C)C)C6(C)C(O)CC45C	0.487231	0
Tectoridin	COC1=C(O)C2=C(OC=C(C2=O)C3=CC=C(O)C=C3)C=C1OC4OC(CO)C(O)C(O)C4O	0.32066	0
Schisandrin A	COC1=CC2=C(C(=C1OC)OC)C3=C(CC(C)C(C)C2)C=C(OC)C(=C3OC)OC	0.345043	0
Quercitrin	CC1OC(OC2=C(OC3=C(C(=CC(=C3)O)O)C2=O)C4=CC(=C(O)C=C4)O)C(O)C(O)C1O	0.552449	0
Glycitin	COC1=CC2=C(OC=C(C2=O)C3=CC=C(O)C=C3)C=C1OC4OC(CO)C(O)C(O)C4O	0.312092	0
Hydroxytyrosol	OCCC1=CC=C(O)C(=C1)O	0.510105	0
Orcinol glucoside	CC1=CC(=CC(=C1)OC2OC(CO)C(O)C(O)C2O)O	0.415864	0
Amentoflavone	OC1=CC=C(C=C1)C2=CC(=O)C3=C(O2)C(=C(O)C=C3O)C4=CC(=CC=C4O)C5=CC(=O)C6=C(O5)C=C(O)C=C6O	0.363445	0
Astaxanthin	CC(=C\C=C\C=C(C)\C=C\C=C(C)\C=C\C1=C(C)C(=O)C(O)CC1(C)C)/C=C/C=C(C)/C=C/C2=C(C)C(=O)C(O)CC2(C)C	0.454172	0
Loganin	COC(=O)C1=COC(OC2OC(CO)C(O)C(O)C2O)C3C(C)C(O)CC13	0.399255	0
6-Gingerol	CCCCCC(O)CC(=O)CCC1=CC=C(O)C(=C1)OC	0.429359	0
Echinocystic acid	CC1(C)CCC2(C(O)CC3(C)C(=CCC4C5(C)CCC(O)C(C)(C)C5CCC34C)C2C1)C(O)=O	0.502433	0
Carnosic acid	CC(C)C1=CC2=C(C(=C1O)O)C3(CCCC(C)(C)C3CC2)C(O)=O	0.415247	0
1-Deoxynojirimycin	OCC1NCC(O)C(O)C1O	0.469894	0
Baohuoside I	COC1=CC=C(C=C1)C2=C(OC3OC(C)C(O)C(O)C3O)C(=O)C4=C(O)C=C(O)C(=C4O2)CC=C(C)C	0.40946	0
Isoquercitrin	OCC1OC(OC2=C(OC3=CC(=CC(=C3C2=O)O)O)C4=CC(=C(O)C=C4)O)C(O)C(O)C1O	0.541229	0
Madecassoside	CC1CCC2(CCC3(C)C(=CCC4C5(C)CC(O)C(O)C(C)(CO)C5C(O)CC34C)C2C1C)C(=O)OC6OC(COC7OC(CO)C(OC8OC(C)C(O)C(O)C8O)C(O)C7O)C(O)C(O)C6O	0.483203	0
Eupatilin	COC1=CC=C(C=C1OC)C2=CC(=O)C3=C(O2)C=C(O)C(=C3O)OC	0.283268	0
Panaxatriol	CC1(C)CCCC(C)(O1)C2CCC3(C)C2C(O)CC4C5(C)CCC(O)C(C)(C)C5C(O)CC34C	0.408237	0
Hydroxytyrosol Acetate	CC(=O)OCCC1=CC(=C(O)C=C1)O	0.575288	0
D-Galactose	OCC1OC(O)C(O)C(O)C1O	0.403402	0
Ethyl ferulate	CCOC(=O)/C=C/C1=CC(=C(O)C=C1)OC	0.550114	0
4-Hydroxybenzyl alcohol	OCC1=CC=C(O)C=C1	0.370803	0
Lawsone	OC1=CC(=O)C2=C(C=CC=C2)C1=O	0.245187	0
Vanillyl Alcohol	COC1=CC(=CC=C1O)CO	0.443424	0
Allicin	C=CCS[S](=O)CC=C	0.379725	0
Gallic acid trimethyl ether	COC1=CC(=CC(=C1OC)OC)C(O)=O	0.294734	0
(E)-Cardamonin	COC1=CC(=CC(=C1C(=O)\C=C\C2=CC=CC=C2)O)O	0.475723	0
Methyl protocatechuate	COC(=O)C1=CC(=C(O)C=C1)O	0.559245	0
D-Pinitol	COC1C(O)C(O)C(O)C(O)C1O	0.411872	0
Guaiacol	COC1=C(O)C=CC=C1	0.342987	0
Curcumenol	CC1CCC2C(=CC3(O)OC12CC3=C(C)C)C	0.422474	0
Alpinetin	COC1=CC(=CC2=C1C(=O)CC(O2)C3=CC=CC=C3)O	0.289767	0
Lysionotin	COC1=CC=C(C=C1)C2=CC(=O)C3=C(O)C(=C(O)C(=C3O2)OC)OC	0.268742	0
Bavachinin	COC1=CC2=C(C=C1CC=C(C)C)C(=O)CC(O2)C3=CC=C(O)C=C3	0.404377	0
Kaempferide	COC1=CC=C(C=C1)C2=C(O)C(=O)C3=C(O2)C=C(O)C=C3O	0.423508	0
Schisantherin A	COC1=CC2=C(C(=C1OC)OC)C3=C(CC(C)C(C)(O)C2OC(=O)C4=CC=CC=C4)C=C5OCOC5=C3OC	0.358357	0
Scopoletin	COC1=CC2=C(OC(=O)C=C2)C=C1O	0.184964	0
Protopine	CN1CCC2=C(C=C3OCOC3=C2)C(=O)CC4=C(C1)C5=C(OCO5)C=C4	0.348144	0
Jatrorrhizine	COC1=CC2=C(CC[N+]3=CC4=C(C=CC(=C4OC)OC)C=C23)C=C1O	0.424038	0
Pyrogallol	OC1=C(O)C(=CC=C1)O	0.525523	0
3,4',5-Trimethoxy-trans-stilbene	COC1=CC=C(C=C1)/C=C/C2=CC(=CC(=C2)OC)OC	0.401828	0
(-)-Arctigenin	COC1=C(O)C=CC(=C1)CC2C(COC2=O)CC3=CC=C(OC)C(=C3)OC	0.430992	0
Hydroxy Camptothecine	CCC1(O)C(=O)OCC2=C1C=C3N(CC4=CC5=C(C=CC(=C5)O)N=C34)C2=O	0.423043	0
Iso-Steviol	CC12CCC3C4(C)CCCC(C)(C4CCC3(CC1=O)C2)C(O)=O	0.289775	0
Astragalus polyphenols	OCC1OC(OC2=C(\C=C\C3=CC=C(O)C=C3)C=C(O)C=C2O)C(O)C(O)C1O	0.509105	0
4'-Demethylpodophyllotoxin	COC1=CC(=CC(=C1O)OC)C2C3C(COC3=O)C(O)C4=C2C=C5OCOC5=C4	0.470346	0
Catalpol	OCC1OC(OC2OC=CC3C(O)C4OC4(CO)C23)C(O)C(O)C1O	0.438742	0
4',7-Dimethoxyisoflavone	COC1=CC=C(C=C1)C2=COC3=C(C=CC(=C3)OC)C2=O	0.141279	0
Tetrahydrocurcumin	COC1=C(O)C=CC(=C1)CCC(=O)CC(=O)CCC2=CC=C(O)C(=C2)OC	0.426685	0
4',7-Dimethoxy-5-Hydroxyflavone	COC1=CC=C(C=C1)C2=CC(=O)C3=C(O2)C=C(OC)C=C3O	0.222564	0
(-)-epigallocatechin	OC1CC2=C(OC1C3=CC(=C(O)C(=C3)O)O)C=C(O)C=C2O	0.491696	0
Ginsenoside Rb1	CC(C)=CCCC(C)(OC1OC(COC2OC(CO)C(O)C(O)C2O)C(O)C(O)C1O)C3CCC4(C)C3C(O)CC5C6(C)CCC(OC7OC(CO)C(O)C(O)C7OC8OC(CO)C(O)C(O)C8O)C(C)(C)C6CCC45C	0.471459	0
(-)-Epicatechin gallate	OC1=CC2=C(CC(OC(=O)C3=CC(=C(O)C(=C3)O)O)C(O2)C4=CC=C(O)C(=C4)O)C(=C1)O	0.583011	0
Forsythin	COC1=CC=C(C=C1OC)C2OCC3C2COC3C4=CC(=C(OC5OC(CO)C(O)C(O)C5O)C=C4)OC	0.528071	0
Liquiritigenin	OC1=CC=C(C=C1)C2CC(=O)C3=CC=C(O)C=C3O2	0.360116	0
Liquiritin	OCC1OC(OC2=CC=C(C=C2)C3CC(=O)C4=C(O3)C=C(O)C=C4)C(O)C(O)C1O	0.430548	0
Astilbin	CC1OC(OC2C(OC3=C(C(=CC(=C3)O)O)C2=O)C4=CC(=C(O)C=C4)O)C(O)C(O)C1O	0.548192	0
Acetyl Resveratrol	CC(=O)OC1=CC=C(C=C1)/C=C/C2=CC(=CC(=C2)OC(C)=O)OC(C)=O	0.36208	0
Nonivamide	CCCCCCCCC(=O)NCC1=CC(=C(O)C=C1)OC	0.385411	0
Pterostilbene	COC1=CC(=CC(=C1)\C=C\C2=CC=C(O)C=C2)OC	0.452037	0
4'-Methoxyresveratrol	COC1=CC=C(C=C1)\C=C\C2=CC(=CC(=C2)O)O	0.464908	0
3'-Hydroxypterostilbene	COC1=CC(=CC(=C1)/C=C/C2=CC(=C(O)C=C2)O)OC	0.643121	1
Pinocembrin	OC1=CC2=C(C(=O)CC(O2)C3=CC=CC=C3)C(=C1)O	0.371988	0
Cardamonin	COC1=CC(=CC(=C1C(=O)C=CC2=CC=CC=C2)O)O	0.475723	0
Tannic acid	OC1=CC(=CC(=C1O)O)C(=O)OC2=C(O)C(=CC(=C2)C(=O)OCC3OC(OC(=O)C4=CC(=C(O)C(=C4)O)OC(=O)C5=CC(=C(O)C(=C5)O)O)C(OC(=O)C6=CC(=C(O)C(=C6)O)OC(=O)C7=CC(=C(O)C(=C7)O)O)C(OC(=O)C8=CC(=C(O)C(=C8)O)OC(=O)C9=CC(=C(O)C(=C9)O)O)C3OC(=O)C%10=CC(=C(O)C(=C%10)O)OC(=O)C%11=CC(=C(O)C(=C%11)O)O)O	0.548034	0
3,4-Dihydroxybenzaldehyde	OC1=CC=C(C=O)C=C1O	0.594838	0
Tetramethylpyrazine	CC1=NC(=C(C)N=C1C)C	0.309594	0
Gamma-Oryzanol	COC1=CC(=CC=C1O)/C=C/C(=O)OC2CCC34CC35CCC6(C)C(CCC6(C)C5CCC4C2(C)C)C(C)CCC=C(C)C	0.537904	0
Higenamine hydrochloride	Cl.OC1=CC=C(CC2NCCC3=CC(=C(O)C=C23)O)C=C1	0.531466	0
Flavone	O=C1C=C(OC2=C1C=CC=C2)C3=CC=CC=C3	0.107394	0
Veratric acid	COC1=C(OC)C=C(C=C1)C(O)=O	0.30591	0
(+)-Catechin hydrate	OC1CC2=C(OC1C3=CC(=C(O)C=C3)O)C=C(O)C=C2O	0.630051	1
Protocatechuic acid	OC(=O)C1=CC(=C(O)C=C1)O	0.554367	0
Pyridoxine	CC1=NC=C(CO)C(=C1O)CO	0.374246	0
Sinapinic Acid	COC1=C(O)C(=CC(=C1)\C=C\C(O)=O)OC	0.512951	0
Nordihydroguaiaretic acid (NDGA)	CC(CC1=CC=C(O)C(=C1)O)C(C)CC2=CC=C(O)C(=C2)O	0.8795	1
Trans-Anethole	COC1=CC=C(\C=C\C)C=C1	0.398473	0
Ethyl Vanillate	CCOC(=O)C1=CC(=C(O)C=C1)OC	0.42313	0
Thioctic acid	OC(=O)CCCCC1CCSS1	0.268064	0
(+)-伪-Lipoic acid	OC(=O)CCCCC1CCSS1	0.268064	0
Allylthiourea	NC(=S)NCC=C	0.360146	0
Sodium 4-Aminosalicylate	[Na+].NC1=CC(=C(C=C1)C([O-])=O)O	0.375837	0
Vitamin A Acetate	CC(=O)OC/C=C(C)/C=C/C=C(C)/C=C/C1=C(C)CCCC1(C)C	0.401363	0
Lomerizine 2HCl	Cl.Cl.COC1=C(OC)C(=C(CN2CCN(CC2)C(C3=CC=C(F)C=C3)C4=CC=C(F)C=C4)C=C1)OC	0.389335	0
Histamine 2HCl	Cl.Cl.NCCC1=C[NH]C=N1	0.346833	0
Troxipide	COC1=C(OC)C(=CC(=C1)C(=O)NC2CCCNC2)OC	0.393401	0
Deoxyarbutin	OC1=CC=C(OC2CCCCO2)C=C1	0.365354	0
Coumarin	O=C1OC2=C(C=CC=C2)C=C1	0.166817	0
Aminothiazole	NC1=NC=CS1	0.278398	0
Cysteamine HCl	Cl.NCCS	0.340959	0
Cepharanthine	COC1=C2OC3=CC=C(CC4N(C)CCC5=C4C(=C6OCOC6=C5)OC7=C(OC)C=C8CCN(C)C(CC(=C2)C=C1)C8=C7)C=C3	0.4321	0
EUK 134	COC1=C2O[Mn]|3|4(Cl)OC5=C(OC)C=CC=C5C=N|3CCN|4=CC2=CC=C1		0
6-Benzylaminopurine	C(NC1=NC=NC2=C1[NH]C=N2)C3=CC=CC=C3	0.402966	0
Salicylic acid	OC(=O)C1=C(O)C=CC=C1	0.318764	0
Trimetazidine dihydrochloride	Cl.Cl.COC1=C(OC)C(=C(CN2CCNCC2)C=C1)OC	0.417982	0
Azelaic acid	OC(=O)CCCCCCCC(O)=O	0.231379	0
Danthron	OC1=CC=CC2=C1C(=O)C3=C(O)C=CC=C3C2=O	0.320846	0
Gallic acid	OC(=O)C1=CC(=C(O)C(=C1)O)O	0.434682	0
Teneligliptin hydrobromide	CC1=N[N](C2=CC=CC=C2)C(=C1)N3CCN(CC3)C4CNC(C4)C(=O)N5CCSC5	0.454474	0
Dantrolene sodium hemiheptahydrate	CCC1CN2CCC1CC2C(O)C3=C4C=C(OC)C=CC4=NC=C3	0.360287	0
Gluconolactone	OCC1OC(=O)C(O)C(O)C1O	0.37264	0
Vitamin E	CC(C)CCCC(C)CCCC(C)CCCC1(C)CCC2=C(C)C(=C(C)C(=C2O1)C)O	0.396043	0
Saxagliptin hydrate	O.NC(C(=O)N1C(CC2CC12)C#N)[C]34CC5[CH2]C(C[C](O)(C5)C3)C4	0.354464	0
2-Deoxy-D-glucose (2-DG)	OCC1OC(O)CC(O)C1O	0.411936	0
Eugenol	COC1=C(O)C=CC(=C1)CC=C	0.424457	0
Esculetin	OC1=CC2=C(C=CC(=O)O2)C=C1O	0.343811	0
Diethylmaleate	CCOC(=O)\C=C/C(=O)OCC	0.264891	0
(+)-Catechin	OC1CC2=C(OC1C3=CC(=C(O)C=C3)O)C=C(O)C=C2O	0.630051	1
(-)Epicatechin	OC1CC2=C(OC1C3=CC(=C(O)C=C3)O)C=C(O)C=C2O	0.630051	1
Perphenazine	OCCN1CCN(CCCN2C3=CC=CC=C3SC4=C2C=C(Cl)C=C4)CC1	0.326164	0
MPTP hydrochloride	Cl.CN1CCC(=CC1)C2=CC=CC=C2	0.276941	0
Salvianolic acid B	OC(=O)C(CC1=CC(=C(O)C=C1)O)OC(=O)/C=C/C2=CC=C(O)C3=C2C(C(O3)C4=CC=C(O)C(=C4)O)C(=O)OC(CC5=CC=C(O)C(=C5)O)C(O)=O	0.640907	1
Psoralen	O=C1OC2=C(C=C1)C=C3C=COC3=C2	0.186034	0
Oxyresveratrol	OC1=CC=C(\C=C\C2=CC(=CC(=C2)O)O)C(=C1)O	0.506971	0
Wogonin	COC1=C(O)C=C(O)C2=C1OC(=CC2=O)C3=CC=CC=C3	0.229935	0
Ganoderic acid A	CC(CC(=O)CC(C)C(O)=O)C1CC(O)C2(C)C3=C(C(=O)CC12C)C4(C)CCC(=O)C(C)(C)C4CC3O	0.424815	0
p-Coumaric Acid	OC(=O)\C=C\C1=CC=C(O)C=C1	0.458853	0
Thymoquinone	CC(C)C1=CC(=O)C(=CC1=O)C	0.285282	0
2,4-Dihydroxyacetophenone	CC(=O)C1=C(O)C=C(O)C=C1	0.337654	0
4-Hydroxychalcone	OC1=CC=C(C=C1)/C=C/C(=O)C2=CC=CC=C2	0.396816	0
Syringaldehyde	COC1=C(O)C(=CC(=C1)C=O)OC	0.380401	0
Gibberellic acid	CC12C(O)C=CC3(OC1=O)C4CCC5(O)CC4(CC5=C)C(C23)C(O)=O	0.389785	0
尾-thujaplicin	CC(C)C1=CC=CC(=O)C(=C1)O	0.277106	0
Xanthoxyline	COC1=CC(=C(C(C)=O)C(=C1)OC)O	0.332032	0
Benzyl isothiocyanate	S=C=NCC1=CC=CC=C1	0.335859	0
Methyl syringate	COC(=O)C1=CC(=C(O)C(=C1)OC)OC	0.332896	0
3-Indolepropionic acid	OC(=O)CCC1=C[NH]C2=C1C=CC=C2	0.336187	0
L-Cysteine HCl	Cl.NC(CS)C(O)=O	0.312759	0
Levocetirizine Dihydrochloride	Cl.Cl.OC(=O)COCCN1CCN(CC1)C(C2=CC=CC=C2)C3=CC=C(Cl)C=C3	0.338821	0
Squalene	CC(C)=CCC\C(C)=C\CC\C(C)=C\CC\C=C(C)\CC\C=C(C)\CCC=C(C)C	0.276386	0
Nicarbazin	CC1=NC(=NC(=C1)C)O.[O-][N+](=O)C2=CC=C(NC(=O)NC3=CC=C(C=C3)[N+]([O-])=O)C=C2	0.460033	0
QNZ (EVP4593)	NC1=CC2=C(NCCC3=CC=C(OC4=CC=CC=C4)C=C3)N=CN=C2C=C1	0.334374	0
Antiarol	COC1=CC(=CC(=C1OC)OC)O	0.352071	0
4'-Hydroxychalcone	OC1=CC=C(C=C1)C(=O)\C=C\C2=CC=CC=C2	0.392517	0
Maltol	CC1=C(O)C(=O)C=CO1	0.254121	0
Farnesol	CC(C)=CCCC(/C)=C/CCC(/C)=C/CO	0.270859	0
Linalool	CC(C)=CCCC(C)(O)C=C	0.320307	0
Purpurin	OC1=CC(=C2C(=O)C3=C(C=CC=C3)C(=O)C2=C1O)O	0.330076	0
Lactobionic acid	OCC(O)C(OC1OC(CO)C(O)C(O)C1O)C(O)C(O)C(O)=O	0.37383	0
4-Methylesculetin	CC1=CC(=O)OC2=C1C=C(O)C(=C2)O	0.302963	0
Efonidipine	CC1=C(C(C2=CC(=CC=C2)[N+]([O-])=O)C(=C(C)N1)[P]3(=O)OCC(C)(C)CO3)C(=O)OCCN(CC4=CC=CC=C4)C5=CC=CC=C5	0.426291	0
Cyclogalegenol	CC(C)(O)C1CCC(C)(O1)C2C(O)CC3(C)C4CC(O)C5C(C)(C)C(O)CCC56CC46CCC23C	0.412157	0
TBHQ	CC(C)(C)C1=C(O)C=CC(=C1)O	0.435203	0
Sitagliptin	NC(CC(=O)N1CC[N]2C(=NN=C2C(F)(F)F)C1)CC3=C(F)C=C(F)C(=C3)F	0.423911	0
Tea polyphenol			0
Proanthocyanidins	OC1C(O)C(OC2CC3=C(OC2C4=CC=C(O)C(=C4)O)C=C(O)C=C3O)(OC5=C1C(=CC(=C5)O)O)C6=CC=C(O)C(=C6)O	0.624785	1
Ademetionine	C[S+](CCC(N)C([O-])=O)CC1OC(C(O)C1O)[N]2C=NC3=C2N=CN=C3N	0.378136	0
Safflower Yellow	OCC1OC(C(O)C(O)C1O)C2(O)C(=C(\C=C/3C(=O)C(=C(O)C(O)(C4OC(CO)C(O)C(O)C4O)C3=O)C(=O)\C=C\C5=CC=C(O)C=C5)C(=O)C(=C2O)C(=O)\C=C\C6=CC=C(O)C=C6)O	0.486969	0
Propyl gallate	CCCOC(=O)C1=CC(=C(O)C(=C1)O)O	0.429137	0
Phytol	CC(C)CCCC(C)CCCC(C)CCC\C(C)=C\CO	0.294641	0
Sodium erythorbate	OCC(O)C1OC(=O)C(=C1O[Na])O	0.392501	0
Citropten	COC1=CC2=C(C=CC(=O)O2)C(=C1)OC	0.178308	0
Neferine	COC1=CC=C(CC2N(C)CCC3=C2C=C(OC4=CC(=CC=C4O)CC5N(C)CCC6=C5C=C(OC)C(=C6)OC)C(=C3)OC)C=C1	0.426466	0
Gypenoside	CC1OC(OC2C(OCC(O)C2OC3OCC(O)C(O)C3O)OC4CCC5(C=O)C(CCC6(C)C5CCC7C(CCC67C)C(O)(CCC=C(C)C)COC8OC(CO)C(O)C(O)C8O)C4(C)C)C(O)C(O)C1O	0.476332	0
Thymol	CC(C)C1=CC=C(C)C=C1O	0.339943	0
Kojic acid	OCC1=CC(=O)C(=CO1)O	0.306781	0
Diludine	CCOC(=O)C1=C(C)NC(=C(C1)C(=O)OCC)C	0.365267	0
Adenosine 5'-monophosphate monohydrate	O.NC1=NC=NC2=C1N=C[N]2C3OC(CO[P](O)(O)=O)C(O)C3O	0.455478	0
Urolithin A	OC1=CC=C2C(=C1)OC(=O)C3=CC(=CC=C23)O	0.209523	0
HTHQ (1-O-Hexyl-2,3,5-trimethylhydroquinone)	CCCCCCOC1=CC(=C(O)C(=C1C)C)C	0.299972	0
Acacetin	COC1=CC=C(C=C1)C2=CC(=O)C3=C(O2)C=C(O)C=C3O	0.292463	0
Vanillic acid	COC1=C(O)C=CC(=C1)C(O)=O	0.437346	0
(+/-)-nerolidol	CC(C)=CCC/C(C)=C/CCC(C)(O)C=C	0.314361	0
Ethoxyquin	CCOC1=CC2=C(NC(C)(C)C=C2C)C=C1	0.390375	0
7-Hydroxyflavone	OC1=CC=C2C(=O)C=C(OC2=C1)C3=CC=CC=C3	0.0935047	0
Berberine Sulfate	COC1=C(OC)C2=C(C=C1)C=C3C4=C(CC[N+]3=C2)C=C5OCOC5=C4.O[S]([O-])(=O)=O	0.466822	0
Sofalcone	CC(C)=CCOC1=CC=C(/C=C/C(=O)C2=C(OCC(O)=O)C=C(OCC=C(C)C)C=C2)C=C1	0.4069	0
Ferulic acid methyl ester	COC(=O)\C=C\C1=CC=C(O)C(=C1)OC	0.572651	0
Hyperoside	OCC1OC(OC2=C(OC3=C(C(=CC(=C3)O)O)C2=O)C4=CC(=C(O)C=C4)O)C(O)C(O)C1O	0.541229	0
Isobavachalcone	CC(C)=CCC1=C(O)C(=CC=C1O)C(=O)\C=C\C2=CC=C(O)C=C2	0.559546	0
Curculigoside	COC1=C(C(=O)OCC2=CC(=CC=C2OC3OC(CO)C(O)C(O)C3O)O)C(=CC=C1)OC	0.415615	0
Verbascoside	CC1OC(OC2C(O)C(OCCC3=CC=C(O)C(=C3)O)OC(CO)C2OC(=O)\C=C\C4=CC=C(O)C(=C4)O)C(O)C(O)C1O	0.588383	0
Vitexin-2-O-rhaMnoside	CC1OC(OC2C(O)C(O)C(CO)OC2C3=C(O)C=C(O)C4=C3OC(=CC4=O)C5=CC=C(O)C=C5)C(O)C(O)C1O	0.380884	0
Psoralidin	CC(C)=CCC1=CC2=C(OC(=O)C3=C2OC4=C3C=CC(=C4)O)C=C1O	0.33549	0
Morroniside	COC(=O)C1=COC(OC2OC(CO)C(O)C(O)C2O)C3C(C)OC(O)CC13	0.388158	0
Saikosaponin A	CC1OC(OC2CCC3(C)C(CCC4(C)C3C=CC56OCC7(CCC(C)(C)CC57)C(O)CC46C)C2(C)CO)C(O)C(OC8OC(CO)C(O)C(O)C8O)C1O	0.456187	0
Bavachin	CC(C)=CCC1=CC2=C(OC(CC2=O)C3=CC=C(O)C=C3)C=C1O	0.450683	0
Phenidone	O=C1CCN(N1)C2=CC=CC=C2	0.609773	1
Galangin	OC1=CC2=C(C(=C1)O)C(=O)C(=C(O2)C3=CC=CC=C3)O	0.404885	0
7-Hydroxy-4-chromone	OC1=CC=C2C(=O)C=COC2=C1	0.157691	0
Ethyl gallate	CCOC(=O)C1=CC(=C(O)C(=C1)O)O	0.454576	0
6-Paradol	CCCCCCCC(=O)CCC1=CC=C(O)C(=C1)OC	0.351728	0
D-Pantothenate Sodium	[Na+].CC(C)(CO)C(O)C(=O)NCCC([O-])=O	0.368515	0
Flavokawain A	COC1=CC=C(/C=C/C(=O)C2=C(OC)C=C(OC)C=C2O)C=C1	0.47825	0
Diphenylamine Hydrochloride	Cl.N(C1=CC=CC=C1)C2=CC=CC=C2	0.445908	0
4-Methylcatechol	CC1=CC(=C(O)C=C1)O	0.532849	0
Bedaquiline	COC1=NC2=CC=C(Br)C=C2C=C1C(C3=CC=CC=C3)C(O)(CCN(C)C)C4=CC=CC5=CC=CC=C45	0.320408	0
Ethyl caffeate	CCOC(=O)/C=C/C1=CC(=C(O)C=C1)O	0.619925	1
Homovanillic acid	COC1=C(O)C=CC(=C1)CC(O)=O	0.444816	0
Tryptanthrin	O=C1N2C3=C(C=CC=C3)C(=O)C2=NC4=CC=CC=C14	0.271979	0
Tropolone (NSC 89303)	OC1=CC=CC=CC1=O	0.269223	0
Isoeugenol	COC1=C(O)C=CC(=C1)\C=C\C	0.518964	0
Methyl linoleate	CCCCC/C=C\C\C=C/CCCCCCCC(=O)OC	0.191346	0
Sulforaphane	C[S](=O)CCCCN=C=S	0.39975	0
Trimetazidine	COC1=CC=C(CN2CCNCC2)C(=C1OC)OC	0.399364	0
N-Acetylcysteine amide	CC(=O)NC(CS)C(N)=O	0.263607	0
p-Coumaric acid ethyl ester	CCOC(=O)\C=C\C1=CC=C(O)C=C1	0.412321	0
Cabergoline	CCNC(=O)N(CCCN(C)C)C(=O)C1CC2C(CC3=C[NH]C4=C3C2=CC=C4)N(CC=C)C1	0.431019	0
4'-Methoxychalcone	COC1=CC=C(C=C1)C(=O)\C=C\C2=CC=CC=C2	0.363684	0
Khellin	COC1=C2OC(=CC(=O)C2=C(OC)C3=C1OC=C3)C	0.187275	0
Zerumbone	CC\1=C/CC(C)(C)\C=C\C(=O)\C(=C\CC1)C	0.339157	0
4-Octyl Itaconate	CCCCCCCCOC(=O)CC(=C)C(O)=O	0.228512	0
2,3,4-Trihydroxybenzoic acid	OC(=O)C1=C(O)C(=C(O)C=C1)O	0.455127	0
3,5-Dimethoxyphenol	COC1=CC(=CC(=C1)OC)O	0.324026	0
(卤)-伪-Tocopherol	CC(C)CCCC(C)CCCC(C)CCCC1(C)CCC2=C(C)C(=C(C)C(=C2O1)C)O	0.396043	0
Glycerol trilinoleate	CCCCC/C=C\C\C=C/CCCCCCCC(=O)OCC(COC(=O)CCCCCCC\C=C/C/C=C\CCCCC)OC(=O)CCCCCCC\C=C/C/C=C\CCCCC	0.224719	0
L-Gulono-1,4-lactone	OCC(O)C1OC(=O)C(O)C1O	0.365128	0
Butylated hydroxytoluene	CC1=CC(=C(O)C(=C1)C(C)(C)C)C(C)(C)C	0.328609	0
Indole-2-carboxylic acid	OC(=O)C1=CC2=C([NH]1)C=CC=C2	0.316957	0
Lauryl gallate	CCCCCCCCCCCCOC(=O)C1=CC(=C(O)C(=C1)O)O	0.414046	0
Ethyl pyruvate	CCOC(=O)C(C)=O	0.243401	0
Hydrocinnamic acid	OC(=O)CCC1=CC=CC=C1	0.209488	0
Rutin hydrate	CC1OC(OCC2OC(OC3=C(OC4=C(C(=CC(=C4)O)O)C3=O)C5=CC(=C(O)C=C5)O)C(O)C(O)C2O)C(O)C(O)C1O	0.534697	0
2,4-Dihydroxybenzoic acid	OC(=O)C1=C(O)C=C(O)C=C1	0.33252	0
1,3,5-Trimethoxybenzene	COC1=CC(=CC(=C1)OC)OC	0.294384	0
2,6-Dimethoxybenzoic acid	COC1=CC=CC(=C1C(O)=O)OC	0.261974	0
3,4-Dihydroxyhydrocinnamic acid	OC(=O)CCC1=CC(=C(O)C=C1)O	0.513847	0
(+)-Delta-Tocopherol	CC(C)CCCC(C)CCCC(C)CCCC1(C)CCC2=C(O1)C(=CC(=C2)O)C	0.387621	0
NADH Disodium Salt Hydrate	[Na+].[Na+].NC(=O)C1=CN(C=CC1)C2OC(CO[P]([O-])(=O)O[P]([O-])(=O)OCC3OC(C(O)C3O)[N]4C=NC5=C4N=CN=C5N)C(O)C2O	0.441701	0
2-Aminoethanethiol	NCCS	0.345195	0
AGI 1067	CC(C)(C)C1=C(O)C(=CC(=C1)SC(C)(C)SC2=CC(=C(OC(=O)CCC(O)=O)C(=C2)C(C)(C)C)C(C)(C)C)C(C)(C)C	0.234806	0
Hesperidin methylchalcone	COC1=C(O)C=C(/C=C/C(=O)C2=C(OC)C=C(OC3OC(COC4OC(C)C(O)C(O)C4O)C(O)C(O)C3O)C=C2O)C=C1	0.507939	0
Coniferyl alcohol	COC1=CC(=CC=C1O)/C=C/CO	0.549418	0
Riboflavin Tetrabutyrate	CCCC(=O)OCC(OC(=O)CCC)C(OC(=O)CCC)C(CN1C2=C(C=C(C)C(=C2)C)N=C3C(=O)NC(=O)N=C13)OC(=O)CCC	0.431122	0
(卤)-Equol	OC1=CC=C(C=C1)C2COC3=C(C2)C=CC(=C3)O	0.565071	0
NSC 319726	CC(=N\NC(=S)N1CCC1)/C2=NC=CC=C2	0.53349	0
Setanaxib (GKT137831)	CN(C)C1=CC=CC(=C1)C2=C3C(=O)N(NC3=CC(=O)N2C)C4=CC=CC=C4Cl	0.484759	0
SC75741	O=C(NC1=NC2=CC=C(C=C2[NH]1)C(=O)C3=CC=CC=C3)C4=CSC(=N4)C5CCN(CC5)C6=C7SC=CC7=NC=N6	0.367622	0
WZ4003	CCC(=O)NC1=CC=CC(=C1)OC2=NC(=NC=C2Cl)NC3=C(OC)C=C(C=C3)N4CCN(C)CC4	0.381883	0
HTH-01-015	CN1C(=O)C2=C(C=C3C=CC=CC3=C2)N(C)C4=NC(=NC(=C14)C)NC5=C[N](N=C5)C6CCNCC6	0.51522	0
JSH-23	CC1=CC=C(NCCCC2=CC=CC=C2)C(=C1)N	0.328988	0
Leupeptin Hemisulfate	CC(C)CC(NC(C)=O)C(=O)NC(CC(C)C)C(=O)NC(CCCNC(N)=N)C=O	0.351436	0
Caffeic Acid Phenethyl Ester	OC1=CC=C(/C=C/C(=O)OCCC2=CC=CC=C2)C=C1O	0.561667	0
APX-3330	CCCCCCCCCC(=C/C1=C(C)C(=O)C(=C(OC)C1=O)OC)\C(O)=O	0.277118	0
CORM-3	Cl[Ru]1(NCC(=O)O1)(C=O)(C=O)C=O	0.545663	0
HO-3867	CC1(C)C=C(CN2C\C(=C/C3=CC=C(F)C=C3)C(=O)C(/C2)=C/C4=CC=C(F)C=C4)C(C)(C)N1O	0.529206	0
Piperlongumine	COC1=CC(=CC(=C1OC)OC)/C=C/C(=O)N2CCC=CC2=O	0.37872	0
N6022	CC1=C(C=CC(=C1)C(N)=O)[N]2C(=CC=C2C3=CC=C(C=C3)[N]4C=CN=C4)CCC(O)=O	0.293177	0
Obeticholic Acid	CCC1C(O)C2C3CCC(C(C)CCC(O)=O)C3(C)CCC2C4(C)CCC(O)CC14	0.386423	0
Omaveloxolone (RTA-408)	CC1(C)CCC2(CCC3(C)C(C2C1)C(=O)C=C4C3(C)CCC5C(C)(C)C(=O)C(=CC45C)C#N)NC(=O)C(C)(F)F	0.433974	0
Eprenetapopt (APR-246)	COCC1(CO)N2CCC(CC2)C1=O	0.357813	0
Licochalcone A	COC1=C(/C=C/C(=O)C2=CC=C(O)C=C2)C=C(C(=C1)O)C(C)(C)C=C	0.495437	0
Oltipraz	CC1=C(SSC1=S)C2=NC=CN=C2	0.386741	0
Oleuropein	COC(=O)C1=COC(OC2OC(CO)C(O)C(O)C2O)\C(=C\C)C1CC(=O)OCCC3=CC(=C(O)C=C3)O	0.53203	0
Xanthohumol	COC1=C(C(=C(CC=C(C)C)C(=C1)O)O)C(=O)\C=C\C2=CC=C(O)C=C2	0.523804	0
GSK621	COC1=CC(=CC=C1)N2C(=O)NC3=C([N](C(=C3)Cl)C4=CC=C(C=C4)C5=C(O)C(=CC=C5)OC)C2=O	0.36588	0
PX-12	CCC(C)SSC1=NC=C[NH]1	0.385999	0
ETC-1002	CC(C)(CCCCCC(O)CCCCCC(C)(C)C(O)=O)C(O)=O	0.286884	0
Ripasudil (K-115) hydrochloride dihydrate	O.O.Cl.CC1CNCCCN1[S](=O)(=O)C2=CC=CC3=CN=CC(=C23)F	0.657305	1
Butein	OC1=CC(=C(C=C1)C(=O)\C=C\C2=CC(=C(O)C=C2)O)O	0.644361	1
Bardoxolone Methyl	COC(=O)C12CCC(C)(C)CC1C3C(=O)C=C4C(C)(CCC5C(C)(C)C(=O)C(=CC45C)C#N)C3(C)CC2	0.411957	0
Deguelin	COC1=CC2=C(C=C1OC)C3C(CO2)OC4=C5C=CC(C)(C)OC5=CC=C4C3=O	0.378724	0
Verubecestat (MK-8931) Trifluoroacetate	CN1C(=N)NC(C)(C[S]1(=O)=O)C2=CC(=CC=C2F)NC(=O)C3=CC=C(F)C=N3.OC(=O)C(F)(F)F	0.652086	1
Wnt agonist 1	Cl.COC1=CC(=CC=C1)C2=NC(=NC(=C2)NCC3=CC=C4OCOC4=C3)N	0.350784	0
GSK583	CC(C)(C)[S](=O)(=O)C1=CC=C2N=CC=C(NC3=N[NH]C4=C3C=C(F)C=C4)C2=C1	0.666776	1
(卤)-Shikonin	CC(C)=CCC(O)C1=CC(=O)C2=C(O)C=CC(=C2C1=O)O	0.464579	0
CCF642	COC1=CC=C(C=C1)N2C(=S)S\C(=C/C3=CC=C(S3)[N+]([O-])=O)C2=O	0.462331	0
VLX1570	[O-][N+](=O)C1=C(F)C=CC(=C1)\C=C2/CCN(C\C(=C/C3=CC=C(F)C(=C3)[N+]([O-])=O)C2=O)C(=O)C=C	0.479769	0
NQDI-1	CCOC(=O)C1=C2C3=C(C=CC=C3)C(=O)C4=C2C(=CC=C4)NC1=O	0.352674	0
Atractylenolide I	CC1=C2CC3C(=C)CCCC3(C)C=C2OC1=O	0.344524	0
7,8-Dihydroxyflavone	OC1=CC=C2C(=O)C=C(OC2=C1O)C3=CC=CC=C3	0.260673	0
PF-06409577	OC(=O)C1=C[NH]C2=CC(=C(C=C12)C3=CC=C(C=C3)C4(O)CCC4)Cl	0.365118	0
WNK463	CC(C)(C)NC(=O)C1=CN=C[N]1C2CCN(CC2)C3=NC=C(C=C3)C4=NN=C(O4)C(F)(F)F	0.48399	0
BGP-15 2HCl	Cl.Cl.NC(=N\OCC(O)CN1CCCCC1)/C2=CC=CN=C2	0.456064	0
RRx-001	[O-][N+](=O)C1(CN(C1)C(=O)CBr)[N+]([O-])=O	0.419113	0
Troglitazone (CS-045)	CC1=C(O)C(=C2CCC(C)(COC3=CC=C(CC4SC(=O)NC4=O)C=C3)OC2=C1C)C	0.453939	0
8-OH-DPAT (8-Hydroxy-DPAT)	CCCN(CCC)C1CCC2=CC=CC(=C2C1)O	0.372685	0
CBL0137 HCl	Cl.CC(C)NCC[N]1C2=C(C=C(C=C2)C(C)=O)C3=C1C=CC(=C3)C(C)=O	0.303642	0
GSK2982772	CN1C(=O)C(COC2=CC=CC=C12)NC(=O)C3=N[NH]C(=N3)CC4=CC=CC=C4	0.522883	0
PD-166866 (PD166866)	COC1=CC(=CC(=C1)C2=CC3=C(N=C(N)N=C3)N=C2NC(=O)NC(C)(C)C)OC	0.302783	0
Tofogliflozin(CSG 452)	O.CCC1=CC=C(CC2=CC3=C(COC34OC(CO)C(O)C(O)C4O)C=C2)C=C1	0.433284	0
Verubecestat (MK-8931)	CN1C(=N)NC(C)(C[S]1(=O)=O)C2=CC(=CC=C2F)NC(=O)C3=CC=C(F)C=N3	0.68488	1
GSK'963	CC(C)(C)C(=O)N1N=CCC1C2=CC=CC=C2	0.413514	0
ex229 (compound 991)	C[N]1C=CC2=C1C=CC(=C2)C3=C(Cl)C=C4[NH]C(=NC4=C3)OC5=CC(=C(C)C=C5)C(O)=O	0.374119	0
PTC-028	CC1=NC2=C(C=C(F)C(=C2)F)[N]1C3=CN=CC(=N3)NC4=CC=C(C=C4)C(F)(F)F	0.378975	0
ML385	CC1=C(N=C(NC(=O)CC2=CC3=C(OCO3)C=C2)S1)C4=CC=C5N(CCC5=C4)C(=O)C6=C(C)C=CC=C6	0.349138	0
MK-3903	CC1=CC=C(OC2=NC3=CC(=C(C=C3[NH]2)C4=CC=C(C=C4)C5=CC=CC=C5)Cl)C=C1C(O)=O	0.337212	0
V-9302	CC1=CC(=CC=C1)COC2=C(CN(CCC(N)C(O)=O)CC3=CC=CC=C3OCC4=CC=CC(=C4)C)C=CC=C2	0.374382	0
Paulownin	OC12COC(C1COC2C3=CC4=C(OCO4)C=C3)C5=CC6=C(OCO6)C=C5	0.493995	0
Columbianadin	C\C=C(C)/C(=O)OC(C)(C)C1CC2=C(O1)C=CC3=C2OC(=O)C=C3	0.319623	0
Luteoloside	OCC1OC(OC2=CC3=C(C(=C2)O)C(=O)C=C(O3)C4=CC=C(O)C(=C4)O)C(O)C(O)C1O	0.514144	0
(20R)Ginsenoside Rg3	CC(C)=CCCC(C)(O)C1CCC2(C)C1C(O)CC3C4(C)CCC(OC5OC(CO)C(O)C(O)C5OC6OC(CO)C(O)C(O)C6O)C(C)(C)C4CCC23C	0.466211	0
20S-Ginsenoside Rg3	CC(C)=CCCC(C)(O)C1CCC2(C)C1C(O)CC3C4(C)CCC(OC5OC(CO)C(O)C(O)C5OC6OC(CO)C(O)C(O)C6O)C(C)(C)C4CCC23C	0.466211	0
Hastatoside	COC(=O)C1=COC(OC2OC(CO)C(O)C(O)C2O)C3C(C)CC(=O)C13O	0.397828	0
Gambogenic acid	CC(C)=CCC/C(C)=C/CC1=C(O)C2=C(OC34C5CC(C=C3C2=O)C(=O)C4(C\C=C(\C)C(O)=O)OC5(C)C)C(=C1O)CC=C(C)C	0.43456	0
Sanguinarine	C[N+]1=CC2=C3OCOC3=CC=C2C4=C1C5=CC6=C(OCO6)C=C5C=C4	0.377635	0
Incensole acetate	CC(C)C12CCC(C)(O1)C(CC/C(=C/CC\C(=C\C2)C)C)OC(C)=O	0.412321	0
Isochlorogenic acid C	OC1CC(O)(CC(OC(=O)\C=C\C2=CC=C(O)C(=C2)O)C1OC(=O)\C=C\C3=CC=C(O)C(=C3)O)C(O)=O	0.630961	1
Isovitexin	OCC1OC(C(O)C(O)C1O)C2=C(O)C3=C(OC(=CC3=O)C4=CC=C(O)C=C4)C=C2O	0.37738	0
(20R)Ginsenoside Rh2	CC(C)=CCCC(C)(O)C1CCC2(C)C1C(O)CC3C4(C)CCC(OC5OC(CO)C(O)C(O)C5O)C(C)(C)C4CCC23C	0.452348	0
Calycosin	COC1=C(O)C=C(C=C1)C2=COC3=C(C=CC(=C3)O)C2=O	0.210557	0
Maslinic acid	CC1(C)CCC2(CCC3(C)C(=CCC4C5(C)CC(O)C(O)C(C)(C)C5CCC34C)C2C1)C(O)=O	0.511183	0
Corosolic acid	CC1CCC2(CCC3(C)C(=CCC4C5(C)CC(O)C(O)C(C)(C)C5CCC34C)C2C1C)C(O)=O	0.47792	0
Wedelolactone	COC1=CC2=C(C(=C1)O)C3=C(C(=O)O2)C4=C(O3)C=C(O)C(=C4)O	0.321841	0
6-Shogaol	CCCCC/C=C/C(=O)CCC1=CC=C(O)C(=C1)OC	0.347408	0
Berberine	COC1=C(OC)C2=C(C=C1)C=C3C4=C(CC[N+]3=C2)C=C5OCOC5=C4	0.400775	0
Leonurine Hydrochloride	Cl.COC1=C(O)C(=CC(=C1)C(=O)OCCCCNC(N)=N)OC	0.391396	0
(+)-Gallocatechin	OC1CC2=C(OC1C3=CC(=C(O)C(=C3)O)O)C=C(O)C=C2O	0.491696	0
Auraptene	CC(C)=CCC/C(C)=C/COC1=CC2=C(C=CC(=O)O2)C=C1	0.180418	0
Salvianolic acid A	OC(=O)C(CC1=CC(=C(O)C=C1)O)OC(=O)\C=C\C2=C(/C=C/C3=CC(=C(O)C=C3)O)C(=C(O)C=C2)O	0.638126	1
Sinigrin	[K+].OCC1OC(S\C(CC=C)=N\O[S]([O-])(=O)=O)C(O)C(O)C1O	0.489642	0
Gallocatechin gallate	OC1=CC2=C(CC(OC(=O)C3=CC(=C(O)C(=C3)O)O)C(O2)C4=CC(=C(O)C(=C4)O)O)C(=C1)O	0.449229	0
4'-O-Glucosylvitexin	OCC1OC(OC2=CC=C(C=C2)C3=CC(=O)C4=C(O3)C(=C(O)C=C4O)C5OC(CO)C(O)C(O)C5O)C(O)C(O)C1O	0.385295	0
Hydroxy safflor yellow A	OCC1OC(C(O)C(O)C1O)C2=C(O)C(O)(C3OC(CO)C(O)C(O)C3O)C(=C(C(=O)\C=C\C4=CC=C(O)C=C4)C2=O)O	0.470849	0
Trilobatin	OCC1OC(OC2=CC(=C(C(=O)CCC3=CC=C(O)C=C3)C(=C2)O)O)C(O)C(O)C1O	0.432224	0
Isoxanthohumol	COC1=CC(=C(CC=C(C)C)C2=C1C(=O)CC(O2)C3=CC=C(O)C=C3)O	0.440237	0
Nootkatone	CC1CC(=O)C=C2CCC(CC12C)C(C)=C	0.37008	0
Lithospermoside	OCC1OC(OC\2C(O)C(O)C=CC2=C/C#N)C(O)C(O)C1O	0.417321	0
Typhaneoside	COC1=CC(=CC=C1O)C2=C(OC3OC(COC4OC(C)C(O)C(O)C4O)C(O)C(O)C3OC5OC(C)C(O)C(O)C5O)C(=O)C6=C(O2)C=C(O)C=C6O	0.448928	0
Plantamajoside	OCC1OC(OC2C(O)C(OCCC3=CC=C(O)C(=C3)O)OC(CO)C2OC(=O)\C=C\C4=CC=C(O)C(=C4)O)C(O)C(O)C1O	0.598997	0
Anhydroicaritin	COC1=CC=C(C=C1)C2=C(O)C(=O)C3=C(O)C=C(O)C(=C3O2)CC=C(C)C	0.387857	0
Rhapontin	COC1=C(O)C=C(C=C1)/C=C/C2=CC(=CC(=C2)O)OC3OC(CO)C(O)C(O)C3O	0.505336	0
Rhoifolin	CC1OC(OC2C(O)C(O)C(CO)OC2OC3=CC4=C(C(=C3)O)C(=O)C=C(O4)C5=CC=C(O)C=C5)C(O)C(O)C1O	0.374865	0
Calycosin-7-O-beta-D-glucoside	COC1=C(O)C=C(C=C1)C2=COC3=C(C=CC(=C3)OC4OC(CO)C(O)C(O)C4O)C2=O	0.32131	0
Magnoflorine	COC1=C(O)C2=C(CC3C4=C2C(=C(OC)C=C4CC[N+]3(C)C)O)C=C1	0.417776	0
Corilagin	OC1C2COC(=O)C3=CC(=C(O)C(=C3C4=C(C=C(O)C(=C4O)O)C(=O)OC1C(O)C(O2)OC(=O)C5=CC(=C(O)C(=C5)O)O)O)O	0.444447	0
10-Gingerol	CCCCCCCCCC(O)CC(=O)CCC1=CC=C(O)C(=C1)OC	0.426051	0
Pogostone	CC(C)CCC(=O)C1=C(O)C=C(C)OC1=O	0.306145	0
Senegenin	CC1(C)CCC2(CCC3=C(C(CCl)CC4C5(C)CC(O)C(O)C(C)(C5CCC34C)C(O)=O)C2C1)C(O)=O	0.470054	0
Dehydrodiisoeugenol	COC1=C(O)C=CC(=C1)C2OC3=C(C=C(\C=C\C)C=C3OC)C2C	0.558818	0
Orientin	OCC1OC(C(O)C(O)C1O)C2=C(O)C=C(O)C3=C2OC(=CC3=O)C4=CC(=C(O)C=C4)O	0.508157	0
Eleutheroside E	COC1=C(OC2OC(CO)C(O)C(O)C2O)C(=CC(=C1)C3OCC4C3COC4C5=CC(=C(OC6OC(CO)C(O)C(O)C6O)C(=C5)OC)OC)OC	0.507107	0
Glycitein	COC1=CC2=C(OC=C(C2=O)C3=CC=C(O)C=C3)C=C1O	0.189935	0
Timosaponin A3	CC1CCC2(OC1)OC3CC4C5CCC6CC(CCC6(C)C5CCC4(C)C3C2C)OC7OC(CO)C(O)C(O)C7OC8OC(CO)C(O)C(O)C8O	0.490794	0
Kaempferitrin	CC1OC(OC2=CC3=C(C(=C2)O)C(=O)C(=C(O3)C4=CC=C(O)C=C4)OC5OC(C)C(O)C(O)C5O)C(O)C(O)C1O	0.411045	0
Ononin	COC1=CC=C(C=C1)C2=COC3=C(C=CC(=C3)OC4OC(CO)C(O)C(O)C4O)C2=O	0.28922	0
Wogonoside	COC1=C(OC2OC(C(O)C(O)C2O)C(O)=O)C=C(O)C3=C1OC(=CC3=O)C4=CC=CC=C4	0.302567	0
Scutellarein	OC1=CC=C(C=C1)C2=CC(=O)C3=C(O2)C=C(O)C(=C3O)O	0.339672	0
Irigenin	COC1=C(OC)C(=CC(=C1)C2=COC3=CC(=C(OC)C(=C3C2=O)O)O)O	0.251799	0
Tectorigenin	COC1=C(O)C2=C(OC=C(C2=O)C3=CC=C(O)C=C3)C=C1O	0.207948	0
Apigetrin	OCC1OC(OC2=CC3=C(C(=C2)O)C(=O)C=C(O3)C4=CC=C(O)C=C4)C(O)C(O)C1O	0.384174	0
Schizandrol B	COC1=CC2=C(C(=C1OC)OC)C3=C(CC(C)C(C)(O)C2)C=C4OCOC4=C3OC	0.421142	0
Carnosol	CC(C)C1=CC2=C(C(=C1O)O)C34CCCC(C)(C)C3CC2OC4=O	0.393182	0
20(S)-Ginsenoside Rh1	CC(C)=CCCC(C)(O)C1CCC2(C)C1C(O)CC3C4(C)CCC(O)C(C)(C)C4C(CC23C)OC5OC(CO)C(O)C(O)C5O	0.448322	0
Spinosin	COC1=CC2=C(C(=C1C3OC(CO)C(O)C(O)C3OC4OC(CO)C(O)C(O)C4O)O)C(=O)C=C(O2)C5=CC=C(O)C=C5	0.361955	0
Neochlorogenic acid	OC1CC(O)(CC(OC(=O)\C=C\C2=CC=C(O)C(=C2)O)C1O)C(O)=O	0.611839	1
5-Methyl-7-methoxyisoflavone	COC1=CC2=C(C(=C1)C)C(=O)C(=CO2)C3=CC=CC=C3	0.134735	0
Anwuligan	COC1=C(O)C=CC(=C1)CC(C)C(C)CC2=CC3=C(OCO3)C=C2	0.598155	0
Epiberberine	COC1=C(OC)C=C2C(=C1)CC[N+]3=C2C=C4C=CC5=C(OCO5)C4=C3	0.401596	0
Aurantio-obtusin	COC1=C(O)C2=C(C=C1O)C(=O)C3=C(C2=O)C(=C(O)C(=C3)C)OC	0.332944	0
Rhapontigenin	COC1=CC=C(/C=C/C2=CC(=CC(=C2)O)O)C=C1O	0.543035	0
Engeletin	CC1OC(OC2C(OC3=C(C(=CC(=C3)O)O)C2=O)C4=CC=C(O)C=C4)C(O)C(O)C1O	0.42126	0
Phellodendrine	COC1=C(O)C=C2C3CC4=C(C[N+]3(C)CCC2=C1)C=C(OC)C(=C4)O	0.467469	0
Sec-O-Glucosylhamaudol	CC1=CC(=O)C2=C(O)C3=C(OC(C)(C)C(C3)OC4OC(CO)C(O)C(O)C4O)C=C2O1	0.397929	0
Xanthotoxol	OC1=C2OC(=O)C=CC2=CC3=C1OC=C3	0.246634	0
Sinapine thiocyanate	COC1=CC(=CC(=C1O)OC)/C=C/C(=O)OCC[N+](C)(C)C.[S-]C#N	0.436404	0
Tussilagone	CC/C(C)=C/C(=O)OC1CC(C(C)C)C2C(CC(=O)C2C(C)OC(C)=O)C1=C	0.317792	0
Forsythoside B	CC1OC(OC2C(O)C(OCCC3=CC=C(O)C(=C3)O)OC(COC4OCC(O)(CO)C4O)C2OC(=O)/C=C/C5=CC(=C(O)C=C5)O)C(O)C(O)C1O	0.59361	0
Oroxin A	OCC1OC(OC2=CC3=C(C(=O)C=C(O3)C4=CC=CC=C4)C(=C2O)O)C(O)C(O)C1O	0.315497	0
Oroxin B	OCC1OC(OCC2OC(OC3=C(O)C(=C4C(=O)C=C(OC4=C3)C5=CC=CC=C5)O)C(O)C(O)C2O)C(O)C(O)C1O	0.32262	0
Oroxylin A	COC1=C(O)C2=C(OC(=CC2=O)C3=CC=CC=C3)C=C1O	0.210488	0
Hydroxygenkwanin	COC1=CC2=C(C(=C1)O)C(=O)C=C(O2)C3=CC=C(O)C(=C3)O	0.486654	0
Eriocitrin	CC1OC(OCC2OC(OC3=CC(=C4C(=O)CC(OC4=C3)C5=CC=C(O)C(=C5)O)O)C(O)C(O)C2O)C(O)C(O)C1O	0.540653	0
Complanatuside	COC1=CC2=C(C(=C1)O)C(=O)C(=C(O2)C3=CC=C(OC4OC(CO)C(O)C(O)C4O)C=C3)OC5OC(CO)C(O)C(O)C5O	0.400163	0
Ferulaldehyde	COC1=CC(=CC=C1O)\C=C\C=O	0.513608	0
Santalol	CC(\CO)=C/CCC1(C)C2CCC(C2)C1=C	0.354893	0
Sinensetin	COC1=CC=C(C=C1OC)C2=CC(=O)C3=C(O2)C=C(OC)C(=C3OC)OC	0.205962	0
Schisandrin C	COC1=C2OCOC2=CC3=C1C4=C(CC(C)C(C)C3)C=C5OCOC5=C4OC	0.385322	0
Vaccarin	OCC1OC(OC2=CC=C(C=C2)C3=CC(=O)C4=C(O)C(=C(O)C=C4O3)C5OC(CO)C(O)C(O)C5OC6OCC(O)C(O)C6O)C(O)C(O)C1O	0.427236	0
Schisanhenol	COC1=C(OC)C(=C2C(=C1)CC(C)C(C)CC3=CC(=C(OC)C(=C23)OC)OC)O	0.38454	0
Schaftoside	OCC1OC(C(O)C(O)C1O)C2=C(O)C3=C(OC(=CC3=O)C4=CC=C(O)C=C4)C(=C2O)C5OCC(O)C(O)C5O	0.414124	0
Isofraxidin	COC1=CC2=C(OC(=O)C=C2)C(=C1O)OC	0.243357	0
Narirutin	CC1OC(OCC2OC(OC3=CC(=C4C(=O)CC(OC4=C3)C5=CC=C(O)C=C5)O)C(O)C(O)C2O)C(O)C(O)C1O	0.456637	0
Protosappanin B	OCC1(O)COC2=CC(=CC=C2C3=CC(=C(O)C=C3C1)O)O	0.508423	0
Isosilybin	COC1=C(O)C=CC(=C1)C2OC3=C(OC2CO)C=C(C=C3)C4OC5=C(C(=CC(=C5)O)O)C(=O)C4O	0.462617	0
Isoscopoletin	COC1=CC2=C(C=CC(=O)O2)C=C1O	0.190093	0
Isobavachin	CC(C)=CCC1=C2OC(CC(=O)C2=CC=C1O)C3=CC=C(O)C=C3	0.485958	0
Lithospermic acid	OC(=O)C(CC1=CC(=C(O)C=C1)O)OC(=O)/C=C/C2=CC=C(O)C3=C2C(C(O3)C4=CC(=C(O)C=C4)O)C(O)=O	0.646529	1
Nodakenin	CC(C)(OC1OC(CO)C(O)C(O)C1O)C2CC3=CC4=C(OC(=O)C=C4)C=C3O2	0.378257	0
Epimedin A	COC1=CC=C(C=C1)C2=C(OC3OC(C)C(O)C(O)C3OC4OC(CO)C(O)C(O)C4O)C(=O)C5=C(O)C=C(OC6OC(CO)C(O)C(O)C6O)C(=C5O2)CC=C(C)C	0.412339	0
Isochlorogenic acid B	OC1CC(O)(CC(OC(=O)\C=C\C2=CC=C(O)C(=C2)O)C1OC(=O)\C=C\C3=CC=C(O)C(=C3)O)C(O)=O	0.630961	1
Demethoxycurcumin	COC1=CC(=CC=C1O)\C=C\C(=O)CC(=O)\C=C\C2=CC=C(O)C=C2	0.598137	0
Isochlorogenic acid A	OC1C(CC(O)(CC1OC(=O)\C=C\C2=CC=C(O)C(=C2)O)C(O)=O)OC(=O)\C=C\C3=CC(=C(O)C=C3)O	0.61731	1
Neobavaisoflavone	CC(C)=CCC1=CC(=CC=C1O)C2=COC3=C(C=CC(=C3)O)C2=O	0.333332	0
Genkwanin	COC1=CC2=C(C(=C1)O)C(=O)C=C(O2)C3=CC=C(O)C=C3	0.265549	0
Astragalin	OCC1OC(OC2=C(OC3=C(C(=CC(=C3)O)O)C2=O)C4=CC=C(O)C=C4)C(O)C(O)C1O	0.431302	0
Isoliquiritin	OCC1OC(OC2=CC=C(\C=C\C(=O)C3=C(O)C=C(O)C=C3)C=C2)C(O)C(O)C1O	0.498562	0
Kirenol	CC1(CO)CC(O)CC2(C)C3CCC(C)(C=C3CCC12)C(O)CO	0.465967	0
Corylin	CC1(C)OC2=CC=C(C=C2C=C1)C3=COC4=CC(=CC=C4C3=O)O	0.23845	0
Ginsenoside F1	CC(C)=CCCC(C)(OC1OC(CO)C(O)C(O)C1O)C2CCC3(C)C2C(O)CC4C5(C)CCC(O)C(C)(C)C5C(O)CC34C	0.45476	0
Cyanidin-3-O-glucoside chloride	[Cl-].OCC1OC(OC2=C([O+]=C3C=C(O)C=C(O)C3=C2)C4=CC(=C(O)C=C4)O)C(O)C(O)C1O	0.536431	0
Praeruptorin A	C\C=C(C)/C(=O)OC1C(OC(C)=O)C2=C(OC1(C)C)C=CC3=C2OC(=O)C=C3	0.32843	0
(20R)-Ginsenoside Rh1	CC(C)=CCCC(C)(O)C1CCC2(C)C1C(O)CC3C4(C)CCC(O)C(C)(C)C4C(CC23C)OC5OC(CO)C(O)C(O)C5O	0.448322	0
Cryptochlorogenic acid	OC1CC(O)(CC(O)C1OC(=O)\C=C\C2=CC=C(O)C(=C2)O)C(O)=O	0.629605	1
Neodiosmin	COC1=CC=C(C=C1O)C2=CC(=O)C3=C(O2)C=C(OC4OC(CO)C(O)C(O)C4OC5OC(C)C(O)C(O)C5O)C=C3O	0.385727	0
5,6,7-Trimethoxyflavone	COC1=CC2=C(C(=O)C=C(O2)C3=CC=CC=C3)C(=C1OC)OC	0.161658	0
Orcinol	CC1=CC(=CC(=C1)O)O	0.353045	0
Octyl gallate	CCCCCCCCOC(=O)C1=CC(=C(O)C(=C1)O)O	0.414046	0
2,4'-Dihydroxybenzophenone	OC1=CC=C(C=C1)C(=O)C2=CC=CC=C2O	0.325847	0
2'-Hydroxyacetophenone	CC(=O)C1=CC=CC=C1O	0.293719	0
4',5-Dihydroxyflavone	OC1=CC=C(C=C1)C2=CC(=O)C3=C(O2)C=CC=C3O	0.314248	0
5,7-Dihydroxy-4-methylcoumarin	CC1=CC(=O)OC2=C1C(=CC(=C2)O)O	0.291834	0
Sophocarpine Monohydrate	O.O=C1C=CCC2C3CCCN4CCCC(CN12)C34	0.351025	0
Maackiain	OC1=CC2=C(C=C1)C3OC4=C(C=C5OCOC5=C4)C3CO2	0.416732	0
Alliin	NC(C[S](=O)CC=C)C(O)=O	0.429652	0
1,2,3,4,6-O-Pentagalloylglucose	OC1=C(O)C(=CC(=C1)C(=O)OCC2OC(OC(=O)C3=CC(=C(O)C(=C3)O)O)C(OC(=O)C4=CC(=C(O)C(=C4)O)O)C(OC(=O)C5=CC(=C(O)C(=C5)O)O)C2OC(=O)C6=CC(=C(O)C(=C6)O)O)O	0.515935	0
3,6'-Disinapoyl sucrose	COC1=CC(=CC(=C1O)OC)\C=C\C(=O)OCC2OC(OC3(CO)OC(CO)C(O)C3OC(=O)/C=C/C4=CC(=C(O)C(=C4)OC)OC)C(O)C(O)C2O	0.532172	0
(20R)-Protopanaxadiol	CC(C)=CCCC(C)(O)C1CCC2(C)C1C(O)CC3C4(C)CCC(O)C(C)(C)C4CCC23C	0.457298	0
Ecliptasaponin A	CC1(C)CCC2(C(O)CC3(C)C(=CCC4C5(C)CCC(OC6OC(CO)C(O)C(O)C6O)C(C)(C)C5CCC34C)C2C1)C(O)=O	0.456977	0
Sauchinone	CC1CC2C3C(C1C)C4=C(OC35OCOC5=CC2=O)C=C6OCOC6=C4	0.351939	0
Angoroside C	COC1=CC=C(CCOC2OC(COC3OCC(O)C(O)C3O)C(OC(=O)/C=C/C4=CC=C(O)C(=C4)OC)C(OC5OC(C)C(O)C(O)C5O)C2O)C=C1O	0.590098	0
Kavain	COC1=CC(=O)OC(C1)\C=C\C2=CC=CC=C2	0.320826	0
Liensinine	COC1=CC2=C(C=C1OC)C(CC3=CC=C(O)C(=C3)OC4=CC5=C(CCN(C)C5CC6=CC=C(O)C=C6)C=C4OC)N(C)CC2	0.460344	0
Flavokawain B	COC1=CC(=C(C(=C1)O)C(=O)\C=C\C2=CC=CC=C2)OC	0.442904	0
Homoplantaginin	COC1=C(OC2OC(CO)C(O)C(O)C2O)C=C3OC(=CC(=O)C3=C1O)C4=CC=C(O)C=C4	0.348869	0
Parishin B	OCC1OC(OC2=CC=C(COC(=O)CC(O)(CC(O)=O)C(=O)OCC3=CC=C(OC4OC(CO)C(O)C(O)C4O)C=C3)C=C2)C(O)C(O)C1O	0.399421	0
Demethylnobiletin	COC1=CC=C(C=C1OC)C2=CC(=O)C3=C(O2)C(=C(OC)C(=C3O)OC)OC	0.238583	0
Narcissoside	COC1=C(O)C=CC(=C1)C2=C(OC3OC(COC4OC(C)C(O)C(O)C4O)C(O)C(O)C3O)C(=O)C5=C(O)C=C(O)C=C5O2	0.451323	0
Trifolirhizin	OCC1OC(OC2=CC3=C(C=C2)C4OC5=C(C=C6OCOC6=C5)C4CO3)C(O)C(O)C1O	0.474929	0
Brazilin	OC1=CC2=C(C=C1)C3C4=CC(=C(O)C=C4CC3(O)CO2)O	0.524892	0
Ginkgolic Acid	CCCCCC\C=C/CCCCCCCC1=CC=CC(=C1C(O)=O)O	0.293176	0
8-Gingerol	CCCCCCCC(O)CC(=O)CCC1=CC=C(O)C(=C1)OC	0.426051	0
Echinatin	COC1=CC(=CC=C1\C=C\C(=O)C2=CC=C(O)C=C2)O	0.467792	0
Isosakuranetin	COC1=CC=C(C=C1)C2CC(=O)C3=C(O2)C=C(O)C=C3O	0.404039	0
Naringenin chalcone	OC1=CC=C(C=C1)/C=C/C(=O)C2=C(O)C=C(O)C=C2O	0.509952	0
Sibiricose A5	COC1=CC(=CC=C1O)/C=C/C(=O)OC2C(O)C(CO)OC2(CO)OC3OC(CO)C(O)C(O)C3O	0.592345	0
Bergaptol	OC1=C2C=COC2=CC3=C1C=CC(=O)O3	0.193259	0
Schisantherin B	COC1=C(OC)C(=C2C(=C1)C(OC(=O)\C(C)=C/C)C(C)(O)C(C)CC3=C2C(=C4OCOC4=C3)OC)OC	0.452418	0
Ginkgolic Acid (C13:0)	CCCCCCCCCCCCCC1=CC=CC(=C1C(O)=O)O	0.288067	0
Isorhamnetin 3-O-neohesperoside	COC1=CC(=CC=C1O)C2=C(OC3OC(CO)C(O)C(O)C3OC4OC(C)C(O)C(O)C4O)C(=O)C5=C(O2)C=C(O)C=C5O	0.447445	0
Nuzhenide	COC(=O)C1=COC(OC2OC(CO)C(O)C(O)C2O)\C(=C\C)C1CC(=O)OCC3OC(OCCC4=CC=C(O)C=C4)C(O)C(O)C3O	0.436222	0
Complanatoside A	OCC1OC(OC2=C(O)C=C(C=C2O)C3=C(OC4OC(CO)C(O)C(O)C4O)C(=O)C5=C(O)C=C(O)C=C5O3)C(O)C(O)C1O	0.441496	0
Praeruptorin C	C\C=C(C)/C(=O)OC1C(OC(=O)CC(C)C)C2=C(OC1(C)C)C=CC3=C2OC(=O)C=C3	0.332439	0
(+)-Guaiacin	COC1=C(O)C=CC(=C1)C2C(C)C(C)CC3=C2C=C(O)C(=C3)OC	0.519134	0
Madecassic acid	CC1CCC2(CCC3(C)C(=CCC4C5(C)CC(O)C(O)C(C)(CO)C5C(O)CC34C)C2C1C)C(O)=O	0.473339	0
Fraxetin	COC1=CC2=C(OC(=O)C=C2)C(=C1O)O	0.287143	0
Rotundic acid	CC1CCC2(CCC3(C)C(=CCC4C5(C)CCC(O)C(C)(CO)C5CCC34C)C2C1(C)O)C(O)=O	0.441955	0
Farrerol	CC1=C(O)C2=C(OC(CC2=O)C3=CC=C(O)C=C3)C(=C1O)C	0.402117	0
Isobergapten	COC1=C2C=CC(=O)OC2=C3C=COC3=C1	0.187526	0
PF-06282999	COC1=C(C=C(Cl)C=C1)C2=CC(=O)NC(=S)N2CC(N)=O	0.36931	0
INH14	CCC1=CC=C(NC(=O)NC2=CC=CC=C2)C=C1	0.319695	0
Taletrectinib (DS-6051b)	CC(N)COC1=CC=C(C=C1)C2=CN=C3C=CC(=N[N]23)NC(C)C4=CC(=CC=C4)F.OC(=O)CCCCC(O)=O	0.414025	0
3-O-Acetyl-11-keto-尾-boswellic acid (AKBA)	CC1CCC2(C)CCC3(C)C(=CC(=O)C4C5(C)CCC(OC(C)=O)C(C)(C5CCC34C)C(O)=O)C2C1C	0.420335	0
Boldine	COC1=C(O)C=C2CC3N(C)CCC4=CC(=C(OC)C(=C34)C2=C1)O	0.452468	0
Irisflorentin	COC1=CC(=CC(=C1OC)OC)C2=COC3=CC4=C(OCO4)C(=C3C2=O)OC	0.249452	0
Magnolin	COC1=C(OC)C=C(C=C1)C2OCC3C2COC3C4=CC(=C(OC)C(=C4)OC)OC	0.483677	0
Morin	OC1=CC(=C(C=C1)C2=C(O)C(=O)C3=C(O2)C=C(O)C=C3O)O	0.433994	0
Isorhamnetin	COC1=C(O)C=CC(=C1)C2=C(O)C(=O)C3=C(O2)C=C(O)C=C3O	0.467933	0
Eriodictyol	OC1=CC2=C(C(=O)CC(O2)C3=CC(=C(O)C=C3)O)C(=C1)O	0.6053	1
Ruscogenin	CC1CCC2(OC1)OC3CC4C5CC=C6CC(O)CC(O)C6(C)C5CCC4(C)C3C2C	0.487255	0
Vitexin	OCC1OC(C(O)C(O)C1O)C2=C(O)C=C(O)C3=C2OC(=CC3=O)C4=CC=C(O)C=C4	0.376569	0
Homoorientin	OCC1OC(C(O)C(O)C1O)C2=C(O)C3=C(OC(=CC3=O)C4=CC(=C(O)C=C4)O)C=C2O	0.506045	0
Dracohodin perochlorate	COC1=C(C)C(=CC2=C1C=CC(=[O+]2)C3=CC=CC=C3)O.[O-][Cl](=O)(=O)=O	0.31107	0
Fargesin	COC1=CC=C(C=C1OC)C2OCC3C2COC3C4=CC5=C(OCO5)C=C4	0.494841	0
Casticin	COC1=C(O)C=C(C=C1)C2=C(OC)C(=O)C3=C(O2)C=C(OC)C(=C3O)OC	0.318447	0
Gelsemine	CN1CC2(C=C)C3CC4OCC3C1C2C45C(=O)NC6=CC=CC=C56	0.460395	0
Bardoxolone	CC1(C)CCC2(CCC3(C)C(C2C1)C(=O)C=C4C5(C)C=C(C#N)C(=O)C(C)(C)C5CCC34C)C(O)=O	0.404127	0
ligustroflavone	CC1OC(OCC2OC(OC3=CC(=C4C(=O)C=C(OC4=C3)C5=CC=C(O)C=C5)O)C(OC6OC(C)C(O)C(O)C6O)C(O)C2O)C(O)C(O)C1O	0.380465	0
Punicalagin	OC1COC(=O)C2=CC(=C(O)C(=C2C3=C4C(=O)OC5=C(O)C(=C(C6=C5C4=C(OC6=O)C(=C3O)O)C7=C(C=C(O)C(=C7O)O)C(=O)OC1C8OC(=O)C9=CC(=C(O)C(=C9C%10=C(C=C(O)C(=C%10O)O)C(=O)OC8C=O)O)O)O)O)O	0.411931	0
Pinoresinol diglucoside	COC1=CC(=CC=C1OC2OC(CO)C(O)C(O)C2O)C3OCC4C3COC4C5=CC=C(OC6OC(CO)C(O)C(O)C6O)C(=C5)OC	0.531623	0
Didymin	COC1=CC=C(C=C1)C2CC(=O)C3=C(O2)C=C(OC4OC(COC5OC(C)C(O)C(O)C5O)C(O)C(O)C4O)C=C3O	0.441536	0
Linarin	COC1=CC=C(C=C1)C2=CC(=O)C3=C(O)C=C(OC4OC(COC5OC(C)C(O)C(O)C5O)C(O)C(O)C4O)C=C3O2	0.357122	0
ML 210	CC1=C(C(=NO1)C(=O)N2CCN(CC2)C(C3=CC=C(Cl)C=C3)C4=CC=C(Cl)C=C4)[N+]([O-])=O	0.450924	0
Ellipticine hydrochloride	Cl.CC1=C2C=CN=CC2=C(C)C3=C1[NH]C4=CC=CC=C34	0.440981	0
ASP4132	COC1=NC=C(CN2CCC(CC2)C3=CC=C4[NH]C(=NC4=C3)C(=O)N5CCN(CC5)CC6=CC=C(C=C6)C(F)(F)F)C=C1.CC7=CC=C(C=C7)[S](O)(=O)=O.CC8=CC=C(C=C8)[S](O)(=O)=O	0.575234	0
Verdiperstat	CC(C)OCCN1C(=S)NC(=O)C2=C1C=C[NH]2	0.399628	0
CBL0137	CC(C)NCC[N]1C2=C(C=C(C=C2)C(C)=O)C3=C1C=CC(=C3)C(C)=O	0.284693	0
Pteryxin	C\C=C(C)/C(=O)OC1C(OC(C)=O)C(C)(C)OC2=C1C3=C(C=CC(=O)O3)C=C2	0.325055	0
Perillaldehyde	CC(=C)C1CCC(=CC1)C=O	0.297392	0
Trigonelline	C[N+]1=CC(=CC=C1)C([O-])=O	0.242462	0
Raspberry ketone glucoside	CC(=O)CCC1=CC=C(OC2OC(CO)C(O)C(O)C2O)C=C1	0.385484	0
Sinapine	COC1=C(O)C(=CC(=C1)\C=C\C(=O)OCC[N+](C)(C)C)OC	0.452744	0
Loureirin A	COC1=CC=C(CCC(=O)C2=CC=C(O)C=C2)C(=C1)OC	0.315926	0
Loureirin B	COC1=CC(=C(CCC(=O)C2=CC=C(O)C=C2)C(=C1)OC)OC	0.315387	0
Nodakenetin	CC(C)(O)C1CC2=C(O1)C=C3OC(=O)C=CC3=C2	0.272115	0
Icariside I	COC1=CC=C(C=C1)C2=C(O)C(=O)C3=C(O2)C(=C(OC4OC(CO)C(O)C(O)C4O)C=C3O)CC=C(C)C	0.416769	0
Plantagoside	OCC1OC(OC2=CC(=CC(=C2O)O)C3CC(=O)C4=C(O)C=C(O)C=C4O3)C(O)C(O)C1O	0.469079	0
Pectolinarigenin	COC1=CC=C(C=C1)C2=CC(=O)C3=C(O)C(=C(O)C=C3O2)OC	0.262566	0
Tectochrysin	COC1=CC(=C2C(=O)C=C(OC2=C1)C3=CC=CC=C3)O	0.182878	0
3'-hydroxy Puerarin	OCC1OC(C(O)C(O)C1O)C2=C(O)C=CC3=C2OC=C(C3=O)C4=CC(=C(O)C=C4)O	0.430976	0
Myrislignan	COC1=C(O)C=CC(=C1)C(O)C(C)OC2=C(OC)C=C(CC=C)C=C2OC	0.5508	0
Scopolin	COC1=CC2=C(OC(=O)C=C2)C=C1OC3OC(CO)C(O)C(O)C3O	0.347261	0
9''-Methyl salvianolate B	COC(=O)C(CC1=CC(=C(O)C=C1)O)OC(=O)/C=C/C2=C3C(C(OC3=C(O)C=C2)C4=CC(=C(O)C=C4)O)C(=O)OC(CC5=CC(=C(O)C=C5)O)C(O)=O	0.631978	1
Kaempferol-3-O-rutinoside	CC1OC(OCC2OC(OC3=C(OC4=C(C(=CC(=C4)O)O)C3=O)C5=CC=C(O)C=C5)C(O)C(O)C2O)C(O)C(O)C1O	0.425074	0
Genipin 1-O-beta-D-gentiobioside	COC(=O)C1=COC(OC2OC(COC3OC(CO)C(O)C(O)C3O)C(O)C(O)C2O)C4C1CC=C4CO	0.409443	0
Glucosyl-vitexin	OCC1OC(OC2C(O)C(O)C(CO)OC2OC3=C4OC(=CC(=O)C4=C(O)C=C3O)C5=CC=C(O)C=C5)C(O)C(O)C1O	0.398556	0
Senkyunolide I	CCC\C=C1/OC(=O)C2=C1CCC(O)C2O	0.351391	0
Kaempferol-3-O-neohesperidoside	CC1OC(OC2C(O)C(O)C(CO)OC2OC3=C(OC4=CC(=CC(=C4C3=O)O)O)C5=CC=C(O)C=C5)C(O)C(O)C1O	0.414848	0
Linderene	CC1=COC2=C1C(O)C3C(=C)C4CC4C3(C)C2	0.409858	0
Quercetin 3-O-尾-D-glucose-7-O-尾-D-gentiobioside	OCC1OC(OCC2OC(OC3=CC(=C4C(=O)C(=C(OC4=C3)C5=CC(=C(O)C=C5)O)OC6OC(CO)C(O)C(O)C6O)O)C(O)C(O)C2O)C(O)C(O)C1O	0.531496	0
Marmesin	CC(C)(O)C1CC2=CC3=C(OC(=O)C=C3)C=C2O1	0.272115	0
Tracheloside	COC1=CC=C(CC2COC(=O)C2(O)CC3=CC(=C(OC4OC(CO)C(O)C(O)C4O)C=C3)OC)C=C1OC	0.440022	0
Taxifolin 7-rhamnoside	CC1OC(OC2=CC(=C3C(=O)C(O)C(OC3=C2)C4=CC(=C(O)C=C4)O)O)C(O)C(O)C1O	0.545693	0
Hispidulin	COC1=C(O)C=C2OC(=CC(=O)C2=C1O)C3=CC=C(O)C=C3	0.283401	0
Caulophylline (N-Methylcytisine)	CN1CC2CC(C1)C3=CC=CC(=O)N3C2	0.275341	0
Desoxyrhaponticin	COC1=CC=C(C=C1)/C=C/C2=CC(=CC(=C2)O)OC3OC(CO)C(O)C(O)C3O	0.473298	0
Cynarin	OC1CC(CC(OC(=O)/C=C/C2=CC=C(O)C(=C2)O)C1O)(OC(=O)\C=C\C3=CC=C(O)C(=C3)O)C(O)=O	0.611665	1
Galangin 3-methyl ether	COC1=C(OC2=C(C(=CC(=C2)O)O)C1=O)C3=CC=CC=C3	0.296348	0
Caftaric acid	OC(C(OC(=O)/C=C/C1=CC(=C(O)C=C1)O)C(O)=O)C(O)=O	0.625034	1
Gossypol	CC(C)C1=C(O)C(=C(C=O)C2=C1C=C(C)C(=C2O)C3=C(O)C4=C(C=C3C)C(=C(O)C(=C4C=O)O)C(C)C)O	0.405658	0
Monomethyl Fumarate	COC(=O)\C=C\C(O)=O	0.29171	0
Mitoquinone (MitoQ10) mesylate	COC1=C(OC)C(=O)C(=C(C)C1=O)CCCCCCCCCC[P+](C2=CC=CC=C2)(C3=CC=CC=C3)C4=CC=CC=C4.C[S]([O-])(=O)=O	0.415926	0
IM156	FC(F)(F)OC1=CC=C(NC(=N)NC(=N)N2CCCC2)C=C1	0.40317	0
ABTL-0812	CCCCC\C=C/C\C=C/CCCCCCC(O)C(O)=O	0.249839	0
H2DCFDA	CC(=O)OC1=CC2=C(C=C1Cl)C(C3=C(O2)C=C(OC(C)=O)C(=C3)Cl)C4=C(C=CC=C4)C(O)=O	0.2599	0
TRi-1	COC1=NC(=C(C=C1)[N+]([O-])=O)[S](=O)(=O)C2=CC=C(Cl)C=C2	0.482515	0
BAM 15	FC1=CC=CC=C1NC2=NC3=NON=C3N=C2NC4=CC=CC=C4F	0.530046	0
Adjudin	NNC(=O)C1=N[N](CC2=C(Cl)C=C(Cl)C=C2)C3=CC=CC=C13	0.569686	0
BTZO-1	O=C1N=C(SC2=CC=CC=C12)C3=CC=CC=N3	0.289543	0
IQ 3	O=C(O\N=C1/C2=CC=CC=C2C3=NC4=CC=CC=C4N=C13)C5=CC=CO5	0.430369	0
O-304	ClC1=CC=C(CN2SC(=NC2=O)NC(=O)C3=CC=C(Cl)C=C3)C=C1	0.518204	0
4',5,7-Trimethoxyflavone	COC1=CC=C(C=C1)C2=CC(=O)C3=C(O2)C=C(OC)C=C3OC	0.190733	0
Amarogentin	OCC1OC(OC2OC=C3C(CCOC3=O)C2C=C)C(OC(=O)C4=C(O)C=C(O)C=C4C5=CC=CC(=C5)O)C(O)C1O	0.434979	0
Urolithin B	OC1=CC2=C(C=C1)C3=CC=CC=C3C(=O)O2	0.157271	0
7-Methoxyisoflavone	COC1=CC2=C(C=C1)C(=O)C(=CO2)C3=CC=CC=C3	0.122869	0
EB-3D	[Br-].[Br-].CN(C)C1=CC=[N+](CC2=CC=C(OCCOC3=CC=C(C[N+]4=CC=C(C=C4)N(C)C)C=C3)C=C2)C=C1	0.331028	0
DL-Tartaric acid	OC(C(O)C(O)=O)C(O)=O	0.345424	0
Acetic acid octyl ester	CCCCCCCCOC(C)=O	0.203089	0
Menthone	CC(C)C1CCC(C)CC1=O	0.289079	0
N-Acetyl-DL-methionine	CSCCC(NC(C)=O)C(O)=O	0.297166	0
Nudifloric Acid	CN1C=C(C=CC1=O)C(O)=O	0.22782	0
Palmitoleic acid	CCCCCC\C=C/CCCCCCCC(O)=O	0.136232	0
Elaidic acid	CCCCCCCC\C=C\CCCCCCCC(O)=O	0.136232	0
Oxiglutatione	NC(CCC(=O)NC(CSSCC(NC(=O)CCC(N)C(O)=O)C(=O)NCC(O)=O)C(=O)NCC(O)=O)C(O)=O	0.358924	0
Hemin	CC1=C(CCC(O)=O)C\2=N\C1=C/C3=C(C=C)C(=C4\C=C5/N=C(/C=C6\N([Fe](Cl)[N]34)\C(=C2)C(=C6C)CCC(O)=O)C(=C5C=C)C)C	0.464217	0
Neoandrographolide	CC1(CCCC2(C)C(CCC3=CCOC3=O)C(=C)CCC12)COC4OC(CO)C(O)C(O)C4O	0.445733	0
Ziyuglycoside II	CC1CCC2(CCC3(C)C(=CCC4C5(C)CCC(OC6OCC(O)C(O)C6O)C(C)(C)C5CCC34C)C2C1(C)O)C(O)=O	0.493135	0
Poncirin	COC1=CC=C(C=C1)C2CC(=O)C3=C(O2)C=C(OC4OC(CO)C(O)C(O)C4OC5OC(C)C(O)C(O)C5O)C=C3O	0.436899	0
Crocin II	CC(=C/C=C/C=C(C)/C=C/C=C(C)/C(=O)OC1OC(COC2OC(CO)C(O)C(O)C2O)C(O)C(O)C1O)\C=C\C=C(C)\C(=O)OC3OC(CO)C(O)C(O)C3O	0.447716	0
Isoliensinine	COC1=CC=C(CC2N(C)CCC3=C2C=C(OC4=C(O)C=CC(=C4)CC5N(C)CCC6=C5C=C(O)C(=C6)OC)C(=C3)OC)C=C1	0.450711	0
Epmedin B	COC1=CC=C(C=C1)C2=C(OC3OC(C)C(O)C(O)C3OC4OCC(O)C(O)C4O)C(=O)C5=C(O2)C(=C(OC6OC(CO)C(O)C(O)C6O)C=C5O)CC=C(C)C	0.445433	0
Epmedin C	COC1=CC=C(C=C1)C2=C(OC3OC(C)C(O)C(O)C3OC4OC(C)C(O)C(O)C4O)C(=O)C5=C(O2)C(=C(OC6OC(CO)C(O)C(O)C6O)C=C5O)CC=C(C)C	0.408165	0
Timosaponin BII	CC(CCC1(O)OC2CC3C4CCC5CC(CCC5(C)C4CCC3(C)C2C1C)OC6OC(CO)C(O)C(O)C6OC7OC(CO)C(O)C(O)C7O)COC8OC(CO)C(O)C(O)C8O	0.471545	0
Fraxin	COC1=CC2=C(OC(=O)C=C2)C(=C1O)OC3OC(CO)C(O)C(O)C3O	0.369177	0
Geraniin	OC1=CC(=CC(=C1O)O)C(=O)OC2OC3COC(=O)C4=CC(=C(O)C(=C4C5=C(C=C(O)C(=C5O)O)C(=O)OC6C3OC(=O)C7=CC(=O)C8(O)OC9=C(O)C(=CC(=C9C7C8(O)O)C(=O)OC26)O)O)O	0.480608	0
Ezatiostat	CCOC(=O)C(N)CCC(=O)NC(CSCC1=CC=CC=C1)C(=O)NC(C(=O)OCC)C2=CC=CC=C2.OC(=O)C(F)(F)F	0.302256	0
MPO-IN-28	COC1=CC2=NC(=NC(=C2C=C1)C)N=C(N)N	0.375402	0
4-Hydroxyphenylpyruvic acid	OC(=O)C(=O)CC1=CC=C(O)C=C1	0.36288	0
cis-Resveratrol	OC1=CC=C(C=C1)\C=C/C2=CC(=CC(=C2)O)O	0.477928	0
Ensulizole	O[S](=O)(=O)C1=CC2=C(C=C1)N=C([NH]2)C3=CC=CC=C3	0.498923	0
Rifamycin S	COC1\C=C\OC2(C)OC3=C(C2=O)C4=C(C(=C3C)O)C(=O)C(=CC4=O)NC(=O)\C(=C/C=C/C(C)C(O)C(C)C(O)C(C)C(OC(C)=O)C1C)C	0.495988	0
ML162	COC1=C(Cl)C=C(C=C1)N(C(C(=O)NCCC2=CC=CC=C2)C3=CC=CS3)C(=O)CCl	0.25229	0
TCEP Hydrochloride	Cl.OC(=O)CCP(CCC(O)=O)CCC(O)=O	0.253295	0
Metformin	CN(C)C(=N)NC(N)=N	0.350457	0
3-Amino-1,2,4-triazole	NC1=NC=N[NH]1	0.514219	0
CDDO-Im	CC1(C)CCC2(CCC3(C)C(C2C1)C(=O)C=C4C5(C)C=C(C#N)C(=O)C(C)(C)C5CCC34C)C(=O)[N]6C=CN=C6	0.434882	0
6-Aminonicotinamide	NC(=O)C1=CC=C(N)N=C1	0.28402	0
(E/Z)-IT-603	COC1=CC(=CC(=C1O)/C=C2/NC(=S)NC2=O)Br	0.490653	0
IMM-H007	CC(=O)OCC1OC(C(OC(C)=O)C1OC(C)=O)[N]2C=NC3=C(NC4=CC=CC(=C4)O)N=CN=C23	0.379471	0
(R)-(-)-Ibuprofen	CC(C)CC1=CC=C(C=C1)C(C)C(O)=O	0.271738	0
PMX-53	CC(=O)NC(CC1=CC=CC=C1)C(=O)NC2CCCNC(=O)C(CCCN=C(N)N)NC(=O)C(CC3=C[NH]C4=CC=CC=C34)NC(=O)C(CC5CCCCC5)NC(=O)C6CCCN6C2=O	0.435558	0
5'-N-Ethylcarboxamidoadenosine (NECA)	CCNC(=O)C1OC(C(O)C1O)[N]2C=NC3=C(N)N=CN=C23	0.356517	0
Visomitin (SKQ1)	[Br-].CC1=C(C)C(=O)C(=CC1=O)CCCCCCCCCC[P+](C2=CC=CC=C2)(C3=CC=CC=C3)C4=CC=CC=C4	0.277714	0
Mito-TEMPO	[Cl-].CC1(C)CC(CC(C)(C)N1[O])NC(=O)C[P+](C2=CC=CC=C2)(C3=CC=CC=C3)C4=CC=CC=C4	0.388924	0
BC1618	OC(COC1=CC=C(C=C1)C(F)(F)F)CN(CC2=CC=CC=C2)CC3=CC=CC=C3	0.329374	0
4-Aminobenzohydrazide	NNC(=O)C1=CC=C(N)C=C1	0.497583	0
Triheptanoin	CCCCCCC(=O)OCC(COC(=O)CCCCCC)OC(=O)CCCCCC	0.233025	0
Lupenone	CC(=C)C1CCC2(C)CCC3(C)C(CCC4C5(C)CCC(=O)C(C)(C)C5CCC34C)C12	0.346693	0
Ophiopogonin D	CC1CCC2(OC1)OC3CC4C5CC=C6CC(O)CC(OC7OC(C)C(O)C(OC8OCC(O)C(O)C8O)C7OC9OC(C)C(O)C(O)C9O)C6(C)C5CCC4(C)C3C2C	0.528303	0
2-Hydroxybenzylamine	NCC1=CC=CC=C1O	0.39587	0
4-Hydroxynonenal	CCCCCC(O)\C=C\C=O	0.198846	0
Imeglimin (EMD 387008) Hydrochloride	Cl.CC1N=C(N)NC(=N1)N(C)C	0.34718	0
5,7-Dihydroxychromone	OC1=CC(=C2C(=O)C=COC2=C1)O	0.301514	0
KEA1-97	FC1=CC=C(C=C1)C2=CC=C(NC3=NC(=NC(=N3)Cl)Cl)C=C2	0.379873	0
Oxysophocarpine	[O-][N+]12CCCC3CN4C(CC=CC4=O)C(CCC1)C23	0.448087	0
Apigenin-7-O-glucuronide	OC1C(O)C(OC(C1O)C(O)=O)OC2=CC(=C3C(=O)C=C(OC3=C2)C4=CC=C(O)C=C4)O	0.376745	0
Luteolin-7-O-glucuronide	OC1C(O)C(OC(C1O)C(O)=O)OC2=CC(=C3C(=O)C=C(OC3=C2)C4=CC(=C(O)C=C4)O)O	0.50398	0
MK-8722	OC1COC2C(COC12)OC3=NC4=NC(=C(Cl)C=C4[NH]3)C5=CC=C(C=C5)C6=CC=CC=C6	0.437009	0
Ezutromid	CC[S;v6](=O)(=O)C1=CC=C2OC(=NC2=C1)C3=CC4=C(C=CC=C4)C=C3		0
Camalexin	[NH]1C=C(C2=NC=CS2)C3=C1C=CC=C3	0.394067	0
NDMC101	OC1=C(C=CC=C1)C(=O)NC2=C(F)C=C(Cl)C=C2	0.439938	0
Rsva 405	CCN(CC)C1=CC=C(/C=N/NC(=O)C2=CC=NC=C2)C(=C1)O	0.524561	0
BAY-3827	CCC1=CC=CC=C1C(=O)NC2=N[NH]C3=C2C=C(C4C(=C(C)N(C)C(=C4C#N)C)C#N)C(=C3C)F	0.551056	0
Dihydroberberine	COC1=CC=C2C=C3N(CCC4=C3C=C5OCOC5=C4)CC2=C1OC	0.399944	0
Robinetin	OC1=CC=C2C(=O)C(=C(OC2=C1)C3=CC(=C(O)C(=C3)O)O)O	0.412198	0
Alkyne tyramide	OC1=CC=C(CCNC(=O)CCC#C)C=C1	0.401999	0
SP-8356	COC1=C(O)C(=CC(=C1)/C=C/C2=CC(=O)C3CC2C3(C)C)O	0.507679	0
sappanone A	OC1=CC=C2C(=O)C(/COC2=C1)=C/C3=CC=C(O)C(=C3)O	0.555279	0
纬-Terpinene	CC(C)C1=CCC(=CC1)C	0.353501	0
Trans-ferulic acid	COC1=C(O)C=CC(=C1)\C=C\C(O)=O	0.646344	1
Deacetylasperulosidic acid	OCC1OC(OC2OC=C(C3C(O)C=C(CO)C23)C(O)=O)C(O)C(O)C1O	0.387058	0
SM-7368	[O-][N+](=O)C1=CN=C(NC(=O)C2=CC=C(C(=C2)Cl)[N+]([O-])=O)S1	0.510892	0
YS-49	Br.OC1=CC2=C(C=C1O)C(CC3=C4C=CC=CC4=CC=C3)NCC2	0.452615	0
NF-魏B-IN-1	COC1=CC(=CC=C1O)/C=C(C(=O)\C=C\C2=CC=C(OC)C(=C2)OC)/C(=O)/C=C/C3=CC=C(OC)C(=C3)OC	0.562986	0
CXD101	C[N]1C=C(CN2CCC(CC2)C3=CC=C(C=C3)C(=O)NC4=CC=CC=C4N)C(=N1)C	0.434787	0
IMD-0560	OC1=CC=C(Br)C=C1C(=O)NC2=CC(=CC=C2C(F)(F)F)C(F)(F)F	0.448096	0
HG106	COC1=CC=C(C=C1)[N]2N=C3C=CC(=CC3=N2)NC(=O)CCl	0.485117	0
Dimethyl itaconate	COC(=O)CC(=C)C(=O)OC	0.281847	0
DMU-212	COC1=CC=C(C=C1)/C=C/C2=CC(=C(OC)C(=C2)OC)OC	0.431513	0
N-(p-Coumaroyl) Serotonin			0
Chitosan oligosaccharide	NC1C(O)OC(CO)C(OC2OC(CO)C(O)C(O)C2N)C1O	0.425305	0
LCS-1	CC1=CC(=CC=C1)N2N=CC(=C(Cl)C2=O)Cl	0.429967	0
Cafestol	CC12CCC3=C(C=CO3)C1CCC45CC(CCC24)C(O)(CO)C5	0.385688	0
Procyanidin B2	OC1CC2=C(OC1C3=CC(=C(O)C=C3)O)C(=C(O)C=C2O)C4C(O)C(OC5=CC(=CC(=C45)O)O)C6=CC(=C(O)C=C6)O	0.655683	1
Rocaglamide	COC1=CC=C(C=C1)C23OC4=C(C(=CC(=C4)OC)OC)C2(O)C(O)C(C3C5=CC=CC=C5)C(=O)N(C)C	0.364302	0
Withaferin A	CC(C1CC(=C(CO)C(=O)O1)C)C2CCC3C4CC5OC56C(O)C=CC(=O)C6(C)C4CCC23C	0.415621	0
Jujuboside A	CC1OC(OC2C(OCC(O)C2OC3OC(COC4OC(CO)C(O)C(O)C4O)C(O)C(O)C3OC5OCC(O)C(O)C5O)OC6CCC7(C)C(CCC8(C)C7CCC9C%10C(C)(O)CC(OC%10%11CC89CO%11)C=C(C)C)C6(C)C)C(O)C(O)C1O	0.500878	0
EGCG Octaacetate	CC(=O)OC1=CC2=C(CC(OC(=O)C3=CC(=C(OC(C)=O)C(=C3)OC(C)=O)OC(C)=O)C(O2)C4=CC(=C(OC(C)=O)C(=C4)OC(C)=O)OC(C)=O)C(=C1)OC(C)=O	0.318403	0
XMD-17-51	CN1C(=O)C2=CC=CC=C2N(C)C3=NC(=NC=C13)NC4=C[N](N=C4)C5CCNCC5	0.551157	0
SN50	CSCCC(NC(=O)C(CC(C)C)NC(=O)C(CCCCN)NC(=O)C(CCC(N)=O)NC(=O)C(CCCNC(N)=N)NC(=O)C(CCCCN)NC(=O)C(CCCNC(N)=N)NC(=O)C(CCC(N)=O)NC(=O)C(NC(=O)C1CCCN1C(=O)C(C)NC(=O)C(CC(C)C)NC(=O)C(CC(C)C)NC(=O)C(C)NC(=O)C(CC(C)C)NC(=O)C(CC(C)C)NC(=O)C(NC(=O)C(C)NC(=O)C2CCCN2C(=O)C(CC(C)C)NC(=O)C(CC(C)C)NC(=O)C(C)NC(=O)C(NC(=O)C(C)NC(=O)C(C)N)C(C)C)C(C)C)C(C)C)C(=O)N3CCCC3C(O)=O	0.389683	0
Brusatol	COC(=O)C12OCC34C(CC5C(=C(O)C(=O)CC5(C)C3C(O)C1O)C)OC(=O)C(OC(=O)C=C(C)C)C24	0.476786	0
2-Mercaptobenzothiazole	S=C1NC2=CC=CC=C2S1	0.408509	0
Artemitin	COC1=C(OC)C=C(C=C1)C2=C(OC)C(=O)C3=C(O)C(=C(OC)C=C3O2)OC	0.251135	0
FINO2	CC(C)(C)C1CCC2(CC1)CC(C)(CCO)OO2	0.374854	0
IM-54	CCCCCNC1=C(C(=O)N(C)C1=O)C2=C[N](C)C3=CC=CC=C23	0.379408	0
Sildenafil	CCCC1=N[N](C)C2=C1N=C(NC2=O)C3=CC(=CC=C3OCC)[S](=O)(=O)N4CCN(C)CC4	0.611395	1
ATP disodium	[Na+].[Na+].NC1=NC=NC2=C1N=C[N]2C3OC(CO[P](O)(=O)O[P]([O-])(=O)O[P](O)([O-])=O)C(O)C3O	0.458358	0
Sodium butyrate	[Na+].CCCC([O-])=O	0.21538	0
Fudosteine	NC(CSCCCO)C(O)=O	0.32454	0
Donepezil HCl	Cl.COC1=C(OC)C=C2C(=O)C(CC3CCN(CC3)CC4=CC=CC=C4)CC2=C1	0.252059	0
(S)-Methylisothiourea sulfate	CSC(N)=N	0.342465	0
Phytic acid	O[P](O)(=O)OC1C(O[P](O)(O)=O)C(O[P](O)(O)=O)C(O[P](O)(O)=O)C(O[P](O)(O)=O)C1O[P](O)(O)=O	0.426241	0
L-Theanine	CCNC(=O)CCC(N)C(O)=O	0.28187	0
L-SelenoMethionine	C[Se]CCC(N)C(O)=O	0.350207	0
Sodium ascorbate	[NaH].OCC(O)C1OC(=O)C(O)C1O	0.382237	0
Glutathione	NC(CCC(=O)NC(CS)C(=O)NCC(O)=O)C(O)=O	0.30551	0
Sodium ferulate	[Na+].COC1=CC(=CC=C1O)\C=C\C([O-])=O	0.530766	0
S-Methyl-L-cysteine	CSCC(N)C(O)=O	0.314868	0
S-allyl-L-cysteine	NC(CSCC=C)C(O)=O	0.344656	0
Timonacic	OC(=O)C1CSCN1	0.372625	0
Sodium L-ascorbyl-2-phosphate	[Na+].[Na+].[Na+].OCC(O)C1OC(=O)C(=C1[O-])O[P]([O-])([O-])=O	0.398429	0
L-carnosine	NCCC(=O)NC(CC1=C[NH]C=N1)C(O)=O	0.313721	0
Kaempferol-3-O-glucorhamnoside	CC1OC(OC2C(O)C(O)C(CO)OC2OC3=C(OC4=CC(=CC(=C4C3=O)O)O)C5=CC=C(O)C=C5)C(O)C(O)C1O	0.414848	0
Spermine Tetrahydrochloride	Cl.Cl.Cl.Cl.NCCCNCCCCNCCCN	0.31915	0
DL-Serine	NC(CO)C(O)=O	0.330659	0
L-methionine	CSCCC(N)C(O)=O	0.326959	0
Chlorophyllin (sodium copper salt)	[Na+].[Na+].[Na+].[Cu++]|1|2|3|[N-]4C5=C(C)C(=C4C=C6N|1=C(C=C7[N-]|2C(=C(CC([O-])=O)C8=N|3C(=C5)C(C)C8CCC([O-])=O)C(=C7C)C([O-])=O)C(=C6C)CC)C=C		0
Dorsomorphin (Compound C) 2HCl	Cl.Cl.C1CCN(CC1)CCOC2=CC=C(C=C2)C3=C[N]4N=CC(=C4N=C3)C5=CC=NC=C5	0.440857	0
DL-Methionine	CSCCC(N)C(O)=O	0.326959	0
DL-Buthionine-Sulfoximine	CCCC[S](=N)(=O)CCC(N)C(O)=O	0.519622	0
L-Anserine nitrate salt	C[N]1C=NC=C1CC(NC(=O)CCN)C(O)=O.O[N+]([O-])=O	0.449428	0
BSO (L-Buthionine-(S,R)-sulfoximine)	CCCC[S](=N)(=O)CCC(N)C(O)=O	0.519622	0
Dexamethasone phosphate disodium	[Na+].[Na+].CC1CC2C3CCC4=CC(=O)C=CC4(C)C3(F)C(O)CC2(C)C1(O)C(=O)CO[P]([O-])([O-])=O	0.45922	0
Elamipretide (MTP-131)	CC1=C(CC(NC(=O)C(N)CCCNC(N)=N)C(=O)NC(CCCCN)C(=O)NC(CC2=CC=CC=C2)C(N)=O)C(=CC(=C1)O)C	0.39624	0
L(+)-Monosodium glutamate monohydrate	O.[Na+].NC(CCC(O)=O)C([O-])=O	0.317008	0
L-Ascorbic acid 2-phosphate sesquimagnesium salt	[Mg++].[Mg++].[Mg++].OCC(O)C1OC(=O)C(=C1[O-])O[P]([O-])([O-])=O.OCC(O)C2OC(=O)C(=C2[O-])O[P]([O-])([O-])=O	0.409768	0
gp91ds-tat	CCC(C)C(NC(=O)C(CCCNC(N)=N)NC(=O)C(NC(=O)C(CO)NC(=O)C(CS)NC(=O)C(CCCNC(N)=N)NC(=O)C(CCCNC(N)=N)NC(=O)C(CCCNC(N)=N)NC(=O)C(CCC(N)=O)NC(=O)C(CCCNC(N)=N)NC(=O)C(CCCNC(N)=N)NC(=O)C(CCCCN)NC(=O)C(CCCCN)NC(=O)C(N)CCCNC(N)=N)C(C)O)C(=O)NC(CCCNC(N)=N)C(=O)NC(CCCNC(N)=N)C(=O)NC(CCC(N)=O)C(=O)NC(CC(C)C)C(N)=O	0.369952	0
Cysteamine bitartrate	NCCS.OC(C(O)C(O)=O)C(O)=O	0.343596	0
Phenformin (NSC-756501) HCl	Cl.NC(=N)NC(=N)NCCC1=CC=CC=C1	0.329049	0
Ellagic acid	OC1=CC2=C3C(=C1O)OC(=O)C4=CC(=C(O)C(=C34)OC2=O)O	0.329311	0
Paliperidone	CC1=C(CCN2CCC(CC2)C3=NOC4=C3C=CC(=C4)F)C(=O)N5CCCC(O)C5=N1	0.459576	0
Meclizine 2HCl	Cl.Cl.CC1=CC(=CC=C1)CN2CCN(CC2)C(C3=CC=CC=C3)C4=CC=C(Cl)C=C4	0.328657	0
(-)-Huperzine A (HupA)	C\C=C/1C2CC3=C(C=CC(=O)N3)C1(N)CC(=C2)C	0.4206	0
Diosmin	COC1=C(O)C=C(C=C1)C2=CC(=O)C3=C(O2)C=C(OC4OC(COC5OC(C)C(O)C(O)C5O)C(O)C(O)C4O)C=C3O	0.385339	0
Lupeol	CC(=C)C1CCC2(C)CCC3(C)C(CCC4C5(C)CCC(O)C(C)(C)C5CCC34C)C12	0.416823	0
Sodium Aescinate	CC(OC(C)=O)C(C)C(=O)OCC12C(O)C3OC1CC4(C)C(=CCC5C6(C)CCC(OC7OC(C(OC8OC(CO)C(O)C(O)C8O)C(O)C7OC9OCC(O)C(O)C9O)C(=O)O[Na])C(C)(CO)C6CCC45C)C2CC3(C)C	0.519899	0
Vincamine	CCC12CCCN3CCC4=C(C13)[N](C5=CC=CC=C45)C(O)(C2)C(=O)OC	0.388557	0
Bilibubin	CC1=C(C=C)/C(NC1=O)=C/C2=C(C)C(=C(CC3=C(CCC(O)=O)C(=C([NH]3)\C=C\4NC(=O)C(=C4C)C=C)C)[NH]2)CCC(O)=O	0.414402	0
Ellagic Acid hydrate	O.OC1=CC2=C3C(=C1O)OC(=O)C4=CC(=C(O)C(=C34)OC2=O)O	0.325533	0
Zofenopril calcium	CC(CSC(=O)C1=CC=CC=C1)C(=O)N2CC(CC2C(=O)O[Ca]OC(=O)C3CC(CN3C(=O)C(C)CSC(=O)C4=CC=CC=C4)SC5=CC=CC=C5)SC6=CC=CC=C6	0.344054	0
Dorsomorphin (Compound C)	C1CCN(CC1)CCOC2=CC=C(C=C2)C3=C[N]4N=CC(=C4N=C3)C5=CC=NC=C5	0.422164	0
Tiliroside	OC1C(O)C(COC(=O)\C=C\C2=CC=C(O)C=C2)OC(OC3=C(OC4=C(C(=CC(=C4)O)O)C3=O)C5=CC=C(O)C=C5)C1O	0.502765	0
Demethyleneberberine	COC1=C(OC)C2=C[N+]3=C(C=C2C=C1)C4=CC(=C(O)C=C4CC3)O	0.4909	0
Pectolinarin	COC1=CC=C(C=C1)C2=CC(=O)C3=C(O2)C=C(OC4OC(COC5OC(C)C(O)C(O)C5O)C(O)C(O)C4O)C(=C3O)OC	0.330297	0
MARK4 inhibitor 1	COC1=CC=C(C[N]2C=C(N=N2)C(=O)N\N=C\3C(=O)NC4=C(C)C=CC=C34)C=C1	0.648186	1
