# Supplementary material for: AI-Powered Discovery of Rosmarinic Acid as a Novel Ferroptosis Inhibitor for Ulcerative Colitis via Targeting the ALOX15–VDAC1 Axis
Source: Research (Wash D C). 2026 Jul 8;9:1352. doi: 10.34133/research.1352 (PMC13342251; doi:10.34133/research.1352)
Supplement: Supplementary 1 — Tables S1 to S8 [file research.1352.f1.zip › TableS2.xlsx]

## Sheet: Sheet1
Name	Smiles	docking score
Rosmarinic acid	OC(=O)C(CC1=CC=C(O)C(=C1)O)OC(=O)\C=C\C2=CC=C(O)C(=C2)O	-7.219
Salvianolic acid B	OC(=O)C(CC1=CC(=C(O)C=C1)O)OC(=O)/C=C/C2=CC=C(O)C3=C2C(C(O3)C4=CC=C(O)C(=C4)O)C(=O)OC(CC5=CC=C(O)C(=C5)O)C(O)=O	-6.611
Isochlorogenic acid B	OC1CC(O)(CC(OC(=O)\C=C\C2=CC=C(O)C(=C2)O)C1OC(=O)\C=C\C3=CC=C(O)C(=C3)O)C(O)=O	-6.494
Isochlorogenic acid B	OC1CC(O)(CC(OC(=O)\C=C\C2=CC=C(O)C(=C2)O)C1OC(=O)\C=C\C3=CC=C(O)C(=C3)O)C(O)=O	-6.427
Salvianolic acid B	OC(=O)C(CC1=CC(=C(O)C=C1)O)OC(=O)/C=C/C2=CC=C(O)C3=C2C(C(O3)C4=CC=C(O)C(=C4)O)C(=O)OC(CC5=CC=C(O)C(=C5)O)C(O)=O	-6.331
Isochlorogenic acid C	OC1CC(O)(CC(OC(=O)\C=C\C2=CC=C(O)C(=C2)O)C1OC(=O)\C=C\C3=CC=C(O)C(=C3)O)C(O)=O	-6.269
Lithospermic acid	OC(=O)C(CC1=CC(=C(O)C=C1)O)OC(=O)/C=C/C2=CC=C(O)C3=C2C(C(O3)C4=CC(=C(O)C=C4)O)C(O)=O	-6.25
Cynarin	OC1CC(CC(OC(=O)/C=C/C2=CC=C(O)C(=C2)O)C1O)(OC(=O)\C=C\C3=CC=C(O)C(=C3)O)C(O)=O	-6.248
Isochlorogenic acid A	OC1C(CC(O)(CC1OC(=O)\C=C\C2=CC=C(O)C(=C2)O)C(O)=O)OC(=O)\C=C\C3=CC(=C(O)C=C3)O	-5.901
Lithospermic acid	OC(=O)C(CC1=CC(=C(O)C=C1)O)OC(=O)/C=C/C2=CC=C(O)C3=C2C(C(O3)C4=CC(=C(O)C=C4)O)C(O)=O	-5.863
Isochlorogenic acid B	OC1CC(O)(CC(OC(=O)\C=C\C2=CC=C(O)C(=C2)O)C1OC(=O)\C=C\C3=CC=C(O)C(=C3)O)C(O)=O	-5.575
9''-Methyl salvianolate B	COC(=O)C(CC1=CC(=C(O)C=C1)O)OC(=O)/C=C/C2=C3C(C(OC3=C(O)C=C2)C4=CC(=C(O)C=C4)O)C(=O)OC(CC5=CC(=C(O)C=C5)O)C(O)=O	-5.57
Cynarin	OC1CC(CC(OC(=O)/C=C/C2=CC=C(O)C(=C2)O)C1O)(OC(=O)\C=C\C3=CC=C(O)C(=C3)O)C(O)=O	-5.529
Salvianolic acid A	OC(=O)C(CC1=CC(=C(O)C=C1)O)OC(=O)\C=C\C2=C(/C=C/C3=CC(=C(O)C=C3)O)C(=C(O)C=C2)O	-5.473
Cryptochlorogenic acid	OC1CC(O)(CC(O)C1OC(=O)\C=C\C2=CC=C(O)C(=C2)O)C(O)=O	-5.376
Chlorogenic Acid	OC1CC(O)(CC(OC(=O)\C=C\C2=CC(=C(O)C=C2)O)C1O)C(O)=O	-5.331
9''-Methyl salvianolate B	COC(=O)C(CC1=CC(=C(O)C=C1)O)OC(=O)/C=C/C2=C3C(C(OC3=C(O)C=C2)C4=CC(=C(O)C=C4)O)C(=O)OC(CC5=CC(=C(O)C=C5)O)C(O)=O	-5.267
Cynarin	OC1CC(CC(OC(=O)/C=C/C2=CC=C(O)C(=C2)O)C1O)(OC(=O)\C=C\C3=CC=C(O)C(=C3)O)C(O)=O	-5.196
Chlorogenic Acid	OC1CC(O)(CC(OC(=O)\C=C\C2=CC(=C(O)C=C2)O)C1O)C(O)=O	-5.131
Cryptochlorogenic acid	OC1CC(O)(CC(O)C1OC(=O)\C=C\C2=CC=C(O)C(=C2)O)C(O)=O	-5.092
Neochlorogenic acid	OC1CC(O)(CC(OC(=O)\C=C\C2=CC=C(O)C(=C2)O)C1O)C(O)=O	-5.081
Isochlorogenic acid B	OC1CC(O)(CC(OC(=O)\C=C\C2=CC=C(O)C(=C2)O)C1OC(=O)\C=C\C3=CC=C(O)C(=C3)O)C(O)=O	-4.965
Cynarin	OC1CC(CC(OC(=O)/C=C/C2=CC=C(O)C(=C2)O)C1O)(OC(=O)\C=C\C3=CC=C(O)C(=C3)O)C(O)=O	-4.956
Cynarin	OC1CC(CC(OC(=O)/C=C/C2=CC=C(O)C(=C2)O)C1O)(OC(=O)\C=C\C3=CC=C(O)C(=C3)O)C(O)=O	-4.952
Sodium Danshensu	[Na+].OC(CC1=CC(=C(O)C=C1)O)C([O-])=O	-4.943
Caftaric acid	OC(C(OC(=O)/C=C/C1=CC(=C(O)C=C1)O)C(O)=O)C(O)=O	-4.858
Isochlorogenic acid C	OC1CC(O)(CC(OC(=O)\C=C\C2=CC=C(O)C(=C2)O)C1OC(=O)\C=C\C3=CC=C(O)C(=C3)O)C(O)=O	-4.858
Chlorogenic Acid	OC1CC(O)(CC(OC(=O)\C=C\C2=CC(=C(O)C=C2)O)C1O)C(O)=O	-4.855
Neochlorogenic acid	OC1CC(O)(CC(OC(=O)\C=C\C2=CC=C(O)C(=C2)O)C1O)C(O)=O	-4.842
Chlorogenic Acid	OC1CC(O)(CC(OC(=O)\C=C\C2=CC(=C(O)C=C2)O)C1O)C(O)=O	-4.824
Isochlorogenic acid B	OC1CC(O)(CC(OC(=O)\C=C\C2=CC=C(O)C(=C2)O)C1OC(=O)\C=C\C3=CC=C(O)C(=C3)O)C(O)=O	-4.821
Sodium Danshensu	[Na+].OC(CC1=CC(=C(O)C=C1)O)C([O-])=O	-4.811
Chlorogenic Acid	OC1CC(O)(CC(OC(=O)\C=C\C2=CC(=C(O)C=C2)O)C1O)C(O)=O	-4.742
Neochlorogenic acid	OC1CC(O)(CC(OC(=O)\C=C\C2=CC=C(O)C(=C2)O)C1O)C(O)=O	-4.73
Cryptochlorogenic acid	OC1CC(O)(CC(O)C1OC(=O)\C=C\C2=CC=C(O)C(=C2)O)C(O)=O	-4.715
Butein	OC1=CC(=C(C=C1)C(=O)\C=C\C2=CC(=C(O)C=C2)O)O	-4.64
Neochlorogenic acid	OC1CC(O)(CC(OC(=O)\C=C\C2=CC=C(O)C(=C2)O)C1O)C(O)=O	-4.577
Caftaric acid	OC(C(OC(=O)/C=C/C1=CC(=C(O)C=C1)O)C(O)=O)C(O)=O	-4.563
(+)-Catechin hydrate	OC1CC2=C(OC1C3=CC(=C(O)C=C3)O)C=C(O)C=C2O	-4.55
(+)-Catechin	OC1CC2=C(OC1C3=CC(=C(O)C=C3)O)C=C(O)C=C2O	-4.55
(-)Epicatechin	OC1CC2=C(OC1C3=CC(=C(O)C=C3)O)C=C(O)C=C2O	-4.55
Neochlorogenic acid	OC1CC(O)(CC(OC(=O)\C=C\C2=CC=C(O)C(=C2)O)C1O)C(O)=O	-4.53
Chlorogenic Acid	OC1CC(O)(CC(OC(=O)\C=C\C2=CC(=C(O)C=C2)O)C1O)C(O)=O	-4.504
Piceatannol	OC1=CC(=CC(=C1)/C=C/C2=CC=C(O)C(=C2)O)O	-4.499
Chlorogenic Acid	OC1CC(O)(CC(OC(=O)\C=C\C2=CC(=C(O)C=C2)O)C1O)C(O)=O	-4.49
Neochlorogenic acid	OC1CC(O)(CC(OC(=O)\C=C\C2=CC=C(O)C(=C2)O)C1O)C(O)=O	-4.485
Neochlorogenic acid	OC1CC(O)(CC(OC(=O)\C=C\C2=CC=C(O)C(=C2)O)C1O)C(O)=O	-4.454
Eriodictyol	OC1=CC2=C(C(=O)CC(O2)C3=CC(=C(O)C=C3)O)C(=C1)O	-4.431
Chlorogenic Acid	OC1CC(O)(CC(OC(=O)\C=C\C2=CC(=C(O)C=C2)O)C1O)C(O)=O	-4.427
Isochlorogenic acid C	OC1CC(O)(CC(OC(=O)\C=C\C2=CC=C(O)C(=C2)O)C1OC(=O)\C=C\C3=CC=C(O)C(=C3)O)C(O)=O	-4.399
Neochlorogenic acid	OC1CC(O)(CC(OC(=O)\C=C\C2=CC=C(O)C(=C2)O)C1O)C(O)=O	-4.373
Chlorogenic Acid	OC1CC(O)(CC(OC(=O)\C=C\C2=CC(=C(O)C=C2)O)C1O)C(O)=O	-4.359
Neochlorogenic acid	OC1CC(O)(CC(OC(=O)\C=C\C2=CC=C(O)C(=C2)O)C1O)C(O)=O	-4.359
Neochlorogenic acid	OC1CC(O)(CC(OC(=O)\C=C\C2=CC=C(O)C(=C2)O)C1O)C(O)=O	-4.349
(+)-Catechin hydrate	OC1CC2=C(OC1C3=CC(=C(O)C=C3)O)C=C(O)C=C2O	-4.337
(+)-Catechin	OC1CC2=C(OC1C3=CC(=C(O)C=C3)O)C=C(O)C=C2O	-4.337
(-)Epicatechin	OC1CC2=C(OC1C3=CC(=C(O)C=C3)O)C=C(O)C=C2O	-4.337
Cryptochlorogenic acid	OC1CC(O)(CC(O)C1OC(=O)\C=C\C2=CC=C(O)C(=C2)O)C(O)=O	-4.335
Chlorogenic Acid	OC1CC(O)(CC(OC(=O)\C=C\C2=CC(=C(O)C=C2)O)C1O)C(O)=O	-4.333
Neochlorogenic acid	OC1CC(O)(CC(OC(=O)\C=C\C2=CC=C(O)C(=C2)O)C1O)C(O)=O	-4.271
Salvianolic acid B	OC(=O)C(CC1=CC(=C(O)C=C1)O)OC(=O)/C=C/C2=CC=C(O)C3=C2C(C(O3)C4=CC=C(O)C(=C4)O)C(=O)OC(CC5=CC=C(O)C(=C5)O)C(O)=O	-4.244
Caftaric acid	OC(C(OC(=O)/C=C/C1=CC(=C(O)C=C1)O)C(O)=O)C(O)=O	-4.242
Eriodictyol	OC1=CC2=C(C(=O)CC(O2)C3=CC(=C(O)C=C3)O)C(=C1)O	-4.236
Chlorogenic Acid	OC1CC(O)(CC(OC(=O)\C=C\C2=CC(=C(O)C=C2)O)C1O)C(O)=O	-4.215
Isochlorogenic acid C	OC1CC(O)(CC(OC(=O)\C=C\C2=CC=C(O)C(=C2)O)C1OC(=O)\C=C\C3=CC=C(O)C(=C3)O)C(O)=O	-4.207
Chlorogenic Acid	OC1CC(O)(CC(OC(=O)\C=C\C2=CC(=C(O)C=C2)O)C1O)C(O)=O	-4.204
Cynarin	OC1CC(CC(OC(=O)/C=C/C2=CC=C(O)C(=C2)O)C1O)(OC(=O)\C=C\C3=CC=C(O)C(=C3)O)C(O)=O	-4.192
Neochlorogenic acid	OC1CC(O)(CC(OC(=O)\C=C\C2=CC=C(O)C(=C2)O)C1O)C(O)=O	-4.174
Cynarin	OC1CC(CC(OC(=O)/C=C/C2=CC=C(O)C(=C2)O)C1O)(OC(=O)\C=C\C3=CC=C(O)C(=C3)O)C(O)=O	-4.117
9''-Methyl salvianolate B	COC(=O)C(CC1=CC(=C(O)C=C1)O)OC(=O)/C=C/C2=C3C(C(OC3=C(O)C=C2)C4=CC(=C(O)C=C4)O)C(=O)OC(CC5=CC(=C(O)C=C5)O)C(O)=O	-4.088
Salvianolic acid B	OC(=O)C(CC1=CC(=C(O)C=C1)O)OC(=O)/C=C/C2=CC=C(O)C3=C2C(C(O3)C4=CC=C(O)C(=C4)O)C(=O)OC(CC5=CC=C(O)C(=C5)O)C(O)=O	-4.064
Luteolin	OC1=CC(=C2C(=O)C=C(OC2=C1)C3=CC=C(O)C(=C3)O)O	-4.056
Chlorogenic Acid	OC1CC(O)(CC(OC(=O)\C=C\C2=CC(=C(O)C=C2)O)C1O)C(O)=O	-4.04
Neochlorogenic acid	OC1CC(O)(CC(OC(=O)\C=C\C2=CC=C(O)C(=C2)O)C1O)C(O)=O	-4.006
Isochlorogenic acid A	OC1C(CC(O)(CC1OC(=O)\C=C\C2=CC=C(O)C(=C2)O)C(O)=O)OC(=O)\C=C\C3=CC(=C(O)C=C3)O	-3.992
Curcumin	COC1=CC(=CC=C1O)/C=C/C(O)=C/C(=O)/C=C/C2=CC(=C(O)C=C2)OC	-3.977
Lithospermic acid	OC(=O)C(CC1=CC(=C(O)C=C1)O)OC(=O)/C=C/C2=CC=C(O)C3=C2C(C(O3)C4=CC(=C(O)C=C4)O)C(O)=O	-3.97
Butein	OC1=CC(=C(C=C1)C(=O)\C=C\C2=CC(=C(O)C=C2)O)O	-3.944
Caffeic Acid	OC(=O)/C=C/C1=CC=C(O)C(=C1)O	-3.903
Procyanidin B2	OC1CC2=C(OC1C3=CC(=C(O)C=C3)O)C(=C(O)C=C2O)C4C(O)C(OC5=CC(=CC(=C45)O)O)C6=CC(=C(O)C=C6)O	-3.871
Neochlorogenic acid	OC1CC(O)(CC(OC(=O)\C=C\C2=CC=C(O)C(=C2)O)C1O)C(O)=O	-3.866
Isochlorogenic acid B	OC1CC(O)(CC(OC(=O)\C=C\C2=CC=C(O)C(=C2)O)C1OC(=O)\C=C\C3=CC=C(O)C(=C3)O)C(O)=O	-3.864
Quercetin Dihydrate	O.O.OC1=CC(=C2C(=O)C(=C(OC2=C1)C3=CC=C(O)C(=C3)O)O)O	-3.824
Quercetin (NSC 9221)	OC1=CC(=C2C(=O)C(=C(OC2=C1)C3=CC=C(O)C(=C3)O)O)O	-3.824
Nordihydroguaiaretic acid (NDGA)	CC(CC1=CC=C(O)C(=C1)O)C(C)CC2=CC=C(O)C(=C2)O	-3.73
Cynarin	OC1CC(CC(OC(=O)/C=C/C2=CC=C(O)C(=C2)O)C1O)(OC(=O)\C=C\C3=CC=C(O)C(=C3)O)C(O)=O	-3.66
Isochlorogenic acid A	OC1C(CC(O)(CC1OC(=O)\C=C\C2=CC=C(O)C(=C2)O)C(O)=O)OC(=O)\C=C\C3=CC(=C(O)C=C3)O	-3.643
Chlorogenic Acid	OC1CC(O)(CC(OC(=O)\C=C\C2=CC(=C(O)C=C2)O)C1O)C(O)=O	-3.502
3'-Hydroxypterostilbene	COC1=CC(=CC(=C1)/C=C/C2=CC(=C(O)C=C2)O)OC	-3.487
Caftaric acid	OC(C(OC(=O)/C=C/C1=CC(=C(O)C=C1)O)C(O)=O)C(O)=O	-3.419
Ethyl caffeate	CCOC(=O)/C=C/C1=CC(=C(O)C=C1)O	-3.411
9''-Methyl salvianolate B	COC(=O)C(CC1=CC(=C(O)C=C1)O)OC(=O)/C=C/C2=C3C(C(OC3=C(O)C=C2)C4=CC(=C(O)C=C4)O)C(=O)OC(CC5=CC(=C(O)C=C5)O)C(O)=O	-3.406
Nordihydroguaiaretic acid (NDGA)	CC(CC1=CC=C(O)C(=C1)O)C(C)CC2=CC=C(O)C(=C2)O	-3.391
Isochlorogenic acid B	OC1CC(O)(CC(OC(=O)\C=C\C2=CC=C(O)C(=C2)O)C1OC(=O)\C=C\C3=CC=C(O)C(=C3)O)C(O)=O	-3.381
Isochlorogenic acid B	OC1CC(O)(CC(OC(=O)\C=C\C2=CC=C(O)C(=C2)O)C1OC(=O)\C=C\C3=CC=C(O)C(=C3)O)C(O)=O	-3.372
Rosmarinic acid	OC(=O)C(CC1=CC=C(O)C(=C1)O)OC(=O)\C=C\C2=CC=C(O)C(=C2)O	-3.256
(+)-Catechin hydrate	OC1CC2=C(OC1C3=CC(=C(O)C=C3)O)C=C(O)C=C2O	-3.236
(+)-Catechin	OC1CC2=C(OC1C3=CC(=C(O)C=C3)O)C=C(O)C=C2O	-3.236
(-)Epicatechin	OC1CC2=C(OC1C3=CC(=C(O)C=C3)O)C=C(O)C=C2O	-3.236
Nordihydroguaiaretic acid (NDGA)	CC(CC1=CC=C(O)C(=C1)O)C(C)CC2=CC=C(O)C(=C2)O	-3.192
Chlorogenic Acid	OC1CC(O)(CC(OC(=O)\C=C\C2=CC(=C(O)C=C2)O)C1O)C(O)=O	-3.177
Cryptochlorogenic acid	OC1CC(O)(CC(O)C1OC(=O)\C=C\C2=CC=C(O)C(=C2)O)C(O)=O	-3.157
Butein	OC1=CC(=C(C=C1)C(=O)\C=C\C2=CC(=C(O)C=C2)O)O	-3.114
Allopurinol Sodium	[Na+].O=C1NC=NC2=C1C=N[NH]2	-2.934
Isochlorogenic acid C	OC1CC(O)(CC(OC(=O)\C=C\C2=CC=C(O)C(=C2)O)C1OC(=O)\C=C\C3=CC=C(O)C(=C3)O)C(O)=O	-2.81
Phenidone	O=C1CCN(N1)C2=CC=CC=C2	-2.701
Isochlorogenic acid C	OC1CC(O)(CC(OC(=O)\C=C\C2=CC=C(O)C(=C2)O)C1OC(=O)\C=C\C3=CC=C(O)C(=C3)O)C(O)=O	-2.668
Rosmarinic acid	OC(=O)C(CC1=CC=C(O)C(=C1)O)OC(=O)\C=C\C2=CC=C(O)C(=C2)O	-2.604
Isochlorogenic acid A	OC1C(CC(O)(CC1OC(=O)\C=C\C2=CC=C(O)C(=C2)O)C(O)=O)OC(=O)\C=C\C3=CC(=C(O)C=C3)O	-2.312
GSK583	CC(C)(C)[S](=O)(=O)C1=CC=C2N=CC=C(NC3=N[NH]C4=C3C=C(F)C=C4)C2=C1	-2.257
Salvianolic acid B	OC(=O)C(CC1=CC(=C(O)C=C1)O)OC(=O)/C=C/C2=CC=C(O)C3=C2C(C(O3)C4=CC=C(O)C(=C4)O)C(=O)OC(CC5=CC=C(O)C(=C5)O)C(O)=O	-2.184
Isochlorogenic acid C	OC1CC(O)(CC(OC(=O)\C=C\C2=CC=C(O)C(=C2)O)C1OC(=O)\C=C\C3=CC=C(O)C(=C3)O)C(O)=O	-2.068
Trans-ferulic acid	COC1=C(O)C=CC(=C1)\C=C\C(O)=O	-1.991
Ferulic Acid	COC1=CC(=CC=C1O)\C=C\C(O)=O	-1.977
Quercetin Dihydrate	O.O.OC1=CC(=C2C(=O)C(=C(OC2=C1)C3=CC=C(O)C(=C3)O)O)O	-1.973
Quercetin (NSC 9221)	OC1=CC(=C2C(=O)C(=C(OC2=C1)C3=CC=C(O)C(=C3)O)O)O	-1.973
Neochlorogenic acid	OC1CC(O)(CC(OC(=O)\C=C\C2=CC=C(O)C(=C2)O)C1O)C(O)=O	-1.888
Verubecestat (MK-8931) Trifluoroacetate	CN1C(=N)NC(C)(C[S]1(=O)=O)C2=CC(=CC=C2F)NC(=O)C3=CC=C(F)C=N3.OC(=O)C(F)(F)F	-1.872
9''-Methyl salvianolate B	COC(=O)C(CC1=CC(=C(O)C=C1)O)OC(=O)/C=C/C2=C3C(C(OC3=C(O)C=C2)C4=CC(=C(O)C=C4)O)C(=O)OC(CC5=CC(=C(O)C=C5)O)C(O)=O	-1.642
Cryptochlorogenic acid	OC1CC(O)(CC(O)C1OC(=O)\C=C\C2=CC=C(O)C(=C2)O)C(O)=O	-1.344
Eriodictyol	OC1=CC2=C(C(=O)CC(O2)C3=CC(=C(O)C=C3)O)C(=C1)O	-1.326
Luteolin	OC1=CC(=C2C(=O)C=C(OC2=C1)C3=CC=C(O)C(=C3)O)O	-1.314
MARK4 inhibitor 1	COC1=CC=C(C[N]2C=C(N=N2)C(=O)N\N=C\3C(=O)NC4=C(C)C=CC=C34)C=C1	-1.312
Isochlorogenic acid B	OC1CC(O)(CC(OC(=O)\C=C\C2=CC=C(O)C(=C2)O)C1OC(=O)\C=C\C3=CC=C(O)C(=C3)O)C(O)=O	-1.287
Verubecestat (MK-8931)	CN1C(=N)NC(C)(C[S]1(=O)=O)C2=CC(=CC=C2F)NC(=O)C3=CC=C(F)C=N3	-0.935
Procyanidin B2	OC1CC2=C(OC1C3=CC(=C(O)C=C3)O)C(=C(O)C=C2O)C4C(O)C(OC5=CC(=CC(=C45)O)O)C6=CC(=C(O)C=C6)O	-0.932
Verubecestat (MK-8931) Trifluoroacetate	CN1C(=N)NC(C)(C[S]1(=O)=O)C2=CC(=CC=C2F)NC(=O)C3=CC=C(F)C=N3.OC(=O)C(F)(F)F	-0.911
Verubecestat (MK-8931)	CN1C(=N)NC(C)(C[S]1(=O)=O)C2=CC(=CC=C2F)NC(=O)C3=CC=C(F)C=N3	-0.911
Eriodictyol	OC1=CC2=C(C(=O)CC(O2)C3=CC(=C(O)C=C3)O)C(=C1)O	-0.683
Eriodictyol	OC1=CC2=C(C(=O)CC(O2)C3=CC(=C(O)C=C3)O)C(=C1)O	-0.487
Eriodictyol	OC1=CC2=C(C(=O)CC(O2)C3=CC(=C(O)C=C3)O)C(=C1)O	-0.424
Curcumin	COC1=CC(=CC=C1O)/C=C/C(O)=C/C(=O)/C=C/C2=CC(=C(O)C=C2)OC	-0.364
Cynarin	OC1CC(CC(OC(=O)/C=C/C2=CC=C(O)C(=C2)O)C1O)(OC(=O)\C=C\C3=CC=C(O)C(=C3)O)C(O)=O	-0.364
Isochlorogenic acid C	OC1CC(O)(CC(OC(=O)\C=C\C2=CC=C(O)C(=C2)O)C1OC(=O)\C=C\C3=CC=C(O)C(=C3)O)C(O)=O	-0.331
Salvianolic acid A	OC(=O)C(CC1=CC(=C(O)C=C1)O)OC(=O)\C=C\C2=C(/C=C/C3=CC(=C(O)C=C3)O)C(=C(O)C=C2)O	-0.187
Cynarin	OC1CC(CC(OC(=O)/C=C/C2=CC=C(O)C(=C2)O)C1O)(OC(=O)\C=C\C3=CC=C(O)C(=C3)O)C(O)=O	-0.094
Isochlorogenic acid C	OC1CC(O)(CC(OC(=O)\C=C\C2=CC=C(O)C(=C2)O)C1OC(=O)\C=C\C3=CC=C(O)C(=C3)O)C(O)=O	0.107
9''-Methyl salvianolate B	COC(=O)C(CC1=CC(=C(O)C=C1)O)OC(=O)/C=C/C2=C3C(C(OC3=C(O)C=C2)C4=CC(=C(O)C=C4)O)C(=O)OC(CC5=CC(=C(O)C=C5)O)C(O)=O	0.151
Isochlorogenic acid C	OC1CC(O)(CC(OC(=O)\C=C\C2=CC=C(O)C(=C2)O)C1OC(=O)\C=C\C3=CC=C(O)C(=C3)O)C(O)=O	0.57
Neochlorogenic acid	OC1CC(O)(CC(OC(=O)\C=C\C2=CC=C(O)C(=C2)O)C1O)C(O)=O	0.848
Isochlorogenic acid C	OC1CC(O)(CC(OC(=O)\C=C\C2=CC=C(O)C(=C2)O)C1OC(=O)\C=C\C3=CC=C(O)C(=C3)O)C(O)=O	1.03
Isochlorogenic acid B	OC1CC(O)(CC(OC(=O)\C=C\C2=CC=C(O)C(=C2)O)C1OC(=O)\C=C\C3=CC=C(O)C(=C3)O)C(O)=O	1.137
Isochlorogenic acid A	OC1C(CC(O)(CC1OC(=O)\C=C\C2=CC=C(O)C(=C2)O)C(O)=O)OC(=O)\C=C\C3=CC(=C(O)C=C3)O	1.782
Verubecestat (MK-8931) Trifluoroacetate	CN1C(=N)NC(C)(C[S]1(=O)=O)C2=CC(=CC=C2F)NC(=O)C3=CC=C(F)C=N3.OC(=O)C(F)(F)F	1.884
Verubecestat (MK-8931)	CN1C(=N)NC(C)(C[S]1(=O)=O)C2=CC(=CC=C2F)NC(=O)C3=CC=C(F)C=N3	1.884
Isochlorogenic acid B	OC1CC(O)(CC(OC(=O)\C=C\C2=CC=C(O)C(=C2)O)C1OC(=O)\C=C\C3=CC=C(O)C(=C3)O)C(O)=O	2.181
Chlorogenic Acid	OC1CC(O)(CC(OC(=O)\C=C\C2=CC(=C(O)C=C2)O)C1O)C(O)=O	3.887
Allopurinol Sodium	[Na+].O=C1NC=NC2=C1C=N[NH]2	4.407
9''-Methyl salvianolate B	COC(=O)C(CC1=CC(=C(O)C=C1)O)OC(=O)/C=C/C2=C3C(C(OC3=C(O)C=C2)C4=CC(=C(O)C=C4)O)C(=O)OC(CC5=CC(=C(O)C=C5)O)C(O)=O	5.838
Isochlorogenic acid C	OC1CC(O)(CC(OC(=O)\C=C\C2=CC=C(O)C(=C2)O)C1OC(=O)\C=C\C3=CC=C(O)C(=C3)O)C(O)=O	7.012
Isochlorogenic acid B	OC1CC(O)(CC(OC(=O)\C=C\C2=CC=C(O)C(=C2)O)C1OC(=O)\C=C\C3=CC=C(O)C(=C3)O)C(O)=O	7.012
